# Supplementary material for: Summarizing the Effective Herbs for the Treatment of Hypertensive Nephropathy by Complex Network and Machine Learning
Source: Evid Based Complement Alternat Med. 2021 Jun 11;2021:5590743. doi: 10.1155/2021/5590743 (PMC8214481; doi:10.1155/2021/5590743)
Supplement: Supplementary Materials. — Apriori: 41 important association rules of the 14 herbs obtained for the Apriori algorithm. Core target of herbs: the core target of 14 herbs. cRWR of effective compounds: CRWR of 241 effective core compounds. Figure 4 data: pathway enrichment data for the herbs and HN needed to draw Figure 4. [file 5590743.f1.zip]

Archive with 5 entries (5 files):
- 5590743.f1/Apriori.txt
- 5590743.f1/core target of herbs.txt
- 5590743.f1/cRWR of effective compounds.txt
- 5590743.f1/Figure 4 data (1).txt
- 5590743.f1/SUPPLEMENTARY DESCRIPTION.docx
