# Supplementary material for: Summarizing the Effective Herbs for the Treatment of Hypertensive Nephropathy by Complex Network and Machine Learning
Source: Evid Based Complement Alternat Med. 2021 Jun 11;2021:5590743. doi: 10.1155/2021/5590743 (PMC8214481; doi:10.1155/2021/5590743)
Supplement: Supplementary Materials. — Apriori: 41 important association rules of the 14 herbs obtained for the Apriori algorithm. Core target of herbs: the core target of 14 herbs. cRWR of effective compounds: CRWR of 241 effective core compounds. Figure 4 data: pathway enrichment data for the herbs and HN needed to draw Figure 4. [file 5590743.f1.zip › 5590743.f1/Apriori.txt]

lhs		rhs	support	confidence	coverage	lift	count
{dahuang}	=>	{huangqi}	0.21347565	0.695652174	0.306871247	1.178285434	320
{huanglian}	=>	{huangqi}	0.204803202	0.635610766	0.32221481	1.076588179	307
{huanglian}	=>	{fuling}	0.21347565	0.66252588	0.32221481	1.108399882	320
{baizhu}	=>	{huangqi}	0.220813876	0.672764228	0.328218813	1.139518166	331
{baizhu}	=>	{fuling}	0.26084056	0.794715447	0.328218813	1.329551847	391
{niuxi}	=>	{danggui}	0.208138759	0.631578947	0.329553035	1.23594888	312
{niuxi}	=>	{huangqi}	0.228152101	0.692307692	0.329553035	1.1726206	342
{maidong}	=>	{huangqi}	0.225483656	0.662745098	0.340226818	1.122547912	338
{maidong}	=>	{fuling}	0.214142762	0.629411765	0.340226818	1.053000263	321
{shengdihuang}	=>	{danggui}	0.223482322	0.633270321	0.352901935	1.239258762	335
{shengdihuang}	=>	{huangqi}	0.219479653	0.621928166	0.352901935	1.053412792	329
{shengdihuang}	=>	{fuling}	0.230820547	0.654064272	0.352901935	1.094243688	346
{chenpi}	=>	{banxia}	0.258172115	0.701086957	0.368245497	1.938984037	387
{banxia}	=>	{chenpi}	0.258172115	0.71402214	0.361574383	1.938984037	387
{chenpi}	=>	{dangshen}	0.200133422	0.543478261	0.368245497	1.2287691	300
{chenpi}	=>	{huangqi}	0.231487658	0.628623188	0.368245497	1.064752723	347
{chenpi}	=>	{fuling}	0.294196131	0.798913043	0.368245497	1.336574389	441
{chuanxiong}	=>	{danshen}	0.202801868	0.539964476	0.375583722	1.301297025	304
{chuanxiong}	=>	{danggui}	0.238158773	0.63410302	0.375583722	1.240888285	357
{chuanxiong}	=>	{huangqi}	0.248832555	0.662522202	0.375583722	1.122170375	373
{chuanxiong}	=>	{fuling}	0.247498332	0.658969805	0.375583722	1.102450599	371
{banxia}	=>	{dangshen}	0.200800534	0.555350554	0.361574383	1.255611583	301
{banxia}	=>	{huangqi}	0.210140093	0.581180812	0.361574383	0.984395522	315
{banxia}	=>	{fuling}	0.272848566	0.754612546	0.361574383	1.262460052	409
{danshen}	=>	{danggui}	0.244829887	0.590032154	0.414943296	1.154645169	367
{danshen}	=>	{huangqi}	0.2748499	0.662379421	0.414943296	1.121928534	412
{danshen}	=>	{fuling}	0.26084056	0.628617363	0.414943296	1.051671236	391
{dangshen}	=>	{danggui}	0.26084056	0.58974359	0.442294863	1.154080471	391
{danggui}	=>	{dangshen}	0.26084056	0.510443864	0.511007338	1.154080471	391
{dangshen}	=>	{huangqi}	0.324216144	0.733031674	0.442294863	1.241598282	486
{huangqi}	=>	{dangshen}	0.324216144	0.549152542	0.590393596	1.241598282	486
{dangshen}	=>	{fuling}	0.300200133	0.678733032	0.442294863	1.135514302	450
{fuling}	=>	{dangshen}	0.300200133	0.502232143	0.597731821	1.135514302	450
{gancao}	=>	{huangqi}	0.253502335	0.569715142	0.444963309	0.96497514	380
{gancao}	=>	{fuling}	0.28418946	0.63868066	0.444963309	1.068507041	426
{danggui}	=>	{huangqi}	0.387591728	0.75848564	0.511007338	1.284711835	581
{huangqi}	=>	{danggui}	0.387591728	0.656497175	0.590393596	1.284711835	581
{danggui}	=>	{fuling}	0.308872582	0.604438642	0.511007338	1.011220452	463
{fuling}	=>	{danggui}	0.308872582	0.516741071	0.597731821	1.011220452	463
{huangqi}	=>	{fuling}	0.378252168	0.640677966	0.590393596	1.071848517	567
{fuling}	=>	{huangqi}	0.378252168	0.6328125	0.597731821	1.071848517	567
