# Supplementary material for: Summarizing the Effective Herbs for the Treatment of Hypertensive Nephropathy by Complex Network and Machine Learning
Source: Evid Based Complement Alternat Med. 2021 Jun 11;2021:5590743. doi: 10.1155/2021/5590743 (PMC8214481; doi:10.1155/2021/5590743)
Supplement: Supplementary Materials. — Apriori: 41 important association rules of the 14 herbs obtained for the Apriori algorithm. Core target of herbs: the core target of 14 herbs. cRWR of effective compounds: CRWR of 241 effective core compounds. Figure 4 data: pathway enrichment data for the herbs and HN needed to draw Figure 4. [file 5590743.f1.zip › 5590743.f1/core target of herbs.txt]

baizhu	banxia	cheqianzi	chenpi	danshen	danggui	dangshen	ezhu	fuling	gancao	huangqi	niuxi	qianshi	qumai
IL1B	IL10	CD40LG	CXCL8	CD40LG	IL10	CD40LG	IL1B	IL10	ADRB2	IL10	IL10	IL10	IL10
TNF	TNF	IL13	IL6	IL10	TNF	IL10	TNF	TNF	AKR1B1	TNF	TNF	TNF	TNF
IL6	ADRB2	IL4	ADRB2	IL4	AKR1B1	IL4	IL6	CXCL8	CCL2	ADRB2	ADRB2	CXCL8	ADRB2
IL10	AKR1B1	INS	PON1	IL6	ADRB2	IL6	ADRB2	PPARA	CD40LG	AKR1B1	AKR1B1	PPARA	AKR1B1
ADRB2	CCL2	MMP9	PRKCB	MMP9	PON1	MMP9	AKR1B1	FABP1	CRP	CCL2	CCL2	FABP1	PRKCB
PON1	CD40LG	SERPINE1	MMP9	PPARG	MMP9	PPARG	CHRM3	IL6	CXCL10	CD40LG	CD40LG	CETP	IL1B
IL4	CRP	TNF	APOB	TNF	CYP1A2	TNF	CHRM2	CETP	CXCL8	CRP	CRP	CRP	IL6
PPARG	CXCL10	VEGFA	PPARA	VEGFA	GSTM1	VEGFA	CD40LG	CRP	CYP1A2	CXCL10	CXCL10	EDN1	INS
VEGFA	CXCL8	ADRB2	PPARG	IL13	CHRM3	IL13	DPP4	EDN1	GSTM1	CXCL8	CXCL8	INS	MMP9
AKR1B1	CYP1A2	AKR1B1	ADIPOQ	INS	CHRM2	INS		INS	IL10	CYP1A2	CYP1A2	MPO	PPARG
CHRM2	GSTM1	CCL2	MAPK8	SERPINE1	DPP4	SERPINE1		MPO	IL1B	GSTM1	GSTM1	PON1	TGFB1
CHRM3	IL1B	CRP	TNF	ADRB2	TGFB1	CXCL8		PON1	IL6	IL1B	IL1B	PPARG	MAPK8
CD40LG	IL6	CXCL10	VCAM1	AKR1B1	APOB	PPARA		PPARG	MMP9	IL6	IL6	SERPINE1	NOS3
DPP4	MMP9	CXCL8	TGFB1	CCL2	NOS3	FABP1		SERPINE1	MPO	MMP9	MMP9	UCP2	VEGFA
LTF	MPO	CYP1A2	CHRM3	CRP	PPARA	LCAT		UCP2	NOS3	MPO	MPO	CCK	PPARA
	NOS3	GSTM1	CHRM2	CXCL10	HP	TGFB1		CCK	PON1	NOS3	NOS3	GCG	CHRM3
	PON1	IL10	DPP4	CXCL8	CD40LG	ADRB2		GCG	PPARA	PON1	PON1	PYY	CHRM2
	PPARA	IL1B	CD40LG	CYP1A2		POMC		PYY	PPARG	PPARA	PPARA	UCP3	DPP4
	PPARG	IL6	NOS3	GSTM1		TAC1		UCP3	PRKCB	PPARG	PPARG	CCL2	CD40LG
	PRKCB	MPO		IL1B		UCP1		LCAT	SERPINE1	PRKCB	PRKCB	CD40LG
	SERPINE1	NOS3		MPO		AKR1B1		IL1B	STAT1	SERPINE1	SERPINE1	CYP1A2
	STAT1	PON1		NOS3		IL1B		IL4	TGFB1	STAT1	STAT1	IL1B
	TGFB1	PPARA		PON1		PON1		CYP1A2	TNF	TGFB1	TGFB1	IL6
	VCAM1	PPARG		PPARA		CHRM3		FN1	VCAM1	VCAM1	VCAM1	VCAM1
	VEGFA	PRKCB		PRKCB		CHRM2		PRKCB	VEGFA	VEGFA	VEGFA	VEGFA
	SPP1	STAT1		STAT1		DPP4		TGFB1	SPP1	SPP1	SPP1	PRKCB
	ALB	TGFB1		TGFB1		APOB		MAPK8	IL4	APOB	FABP1	AKR1B1
	UCP2	VCAM1		VCAM1		NOS3		NOS3	INS	ECE1	INS	ADRB2
	CETP	SPP1		SPP1		HP		VCAM1	MAPK8	IL4	MAPK8	CHRM2
	EDN1	FN1		MAPK8				VEGFA	SLPI	INS	SLPI	ALB
	INS	GCG		SLPI				CHRM3	APOB	MAPK8	LCAT	LTF
	CCK	DPP4		CETP				CHRM2	ADIPOQ	SLPI	ACE
	GCG			EDN1				CD40LG	CCL11	ALB	REN
	FABP1			UCP2					CYP11B2	UCP2	FN1
	PYY			CCK					HSD11B2	POMC	GCG
	UCP3			GCG					CHRM3	TAC1	DPP4
	CHRM2			FABP1					CHRM2	UCP1	CHRM3
	CHRM3			PYY					DPP4	CHRM2	CHRM2
	DPP4			UCP3						DPP4	AGT
	LTF			ECE1						CHRM3	ADIPOQ
				EDNRA						HP	POMC
				NPPA
				CHRM2
				CHRM3
				DPP4
				LTF
