# Supplementary material for: Summarizing the Effective Herbs for the Treatment of Hypertensive Nephropathy by Complex Network and Machine Learning
Source: Evid Based Complement Alternat Med. 2021 Jun 11;2021:5590743. doi: 10.1155/2021/5590743 (PMC8214481; doi:10.1155/2021/5590743)
Supplement: Supplementary Materials. — Apriori: 41 important association rules of the 14 herbs obtained for the Apriori algorithm. Core target of herbs: the core target of 14 herbs. cRWR of effective compounds: CRWR of 241 effective core compounds. Figure 4 data: pathway enrichment data for the herbs and HN needed to draw Figure 4. [file 5590743.f1.zip › 5590743.f1/cRWR of effective compounds.txt]

compounds	RWR
2-Azaniumylacetate	0.0001822
Quercetin	0.000139988
Daidzein	0.000100502
Scopoletin	7.49113E-05
Myristicin	7.45606E-05
Apigenin	6.44692E-05
Acetaldehyde	6.02995E-05
(2S,3S)-2-Ammonio-3-methylpentanoate	5.86968E-05
Kaempferol	5.4382E-05
beta-Carotene	4.30024E-05
LPG	3.86934E-05
oleic acid	3.53756E-05
DAL	3.47954E-05
ASI	3.27986E-05
capsaicin	3.16802E-05
L-Serin	3.15757E-05
Methylbutenol	3.0263E-05
succinic acid	2.88286E-05
D-Serin	2.78581E-05
naringenin	2.76511E-05
ursolic acid	2.66788E-05
D-2-Aminobutyrate	2.60846E-05
Threonin	2.58006E-05
18beta-glycyrrhetinic acid	2.52568E-05
luteolin	2.42408E-05
Prolinum	2.06052E-05
coumarin	1.9016E-05
betaine	1.8447E-05
isoliquiritigenin	1.76166E-05
danshensu	1.74943E-05
caprylic acid	1.70937E-05
Crystal VI	1.70421E-05
nicotinic acid	1.67718E-05
L-Valin	1.6438E-05
baicalein	1.62669E-05
palmitic acid	1.59461E-05
rutin	1.5875E-05
MRY	1.55083E-05
lauric acid	1.54981E-05
tanshinone iia	1.5012E-05
gamma-aminobutyric acid	1.49762E-05
tanshinone i	1.45745E-05
Gulutamine	1.44759E-05
BUA	1.44384E-05
SRT	1.39951E-05
BRN 3094585	1.39167E-05
OXA	1.34875E-05
eugenol	1.22533E-05
caffeic acid	1.20363E-05
linolenic acid	1.09027E-05
Aloe-Emodin	1.07239E-05
hesperidin	1.06113E-05
vanillic acid	1.01253E-05
wogonin	8.87413E-06
tectorigenin	8.52937E-06
Leucinum	8.27044E-06
nonanoic acid	7.9679E-06
emodin	7.93922E-06
uracil	7.39969E-06
hexanoic acid	7.30208E-06
heptanoic acid	7.0643E-06
cryptotanshinone	6.57346E-06
7-(beta-Xylosyl)cephalomannine_qt	6.33883E-06
EEE	6.29443E-06
pent-3-en-2-one	5.98474E-06
p-coumaric acid	5.93676E-06
nobiletin	5.87465E-06
aucubin	5.42225E-06
3,4,5-trihydroxybenzoic acid	5.25794E-06
phytol	4.8656E-06
atractylenolide i	4.74472E-06
isorhamnetin	4.58108E-06
salvianolic acid a	3.6026E-06
lupeol	3.54514E-06
PHA	3.54442E-06
formononetin	3.36862E-06
6-shogaol	3.28777E-06
p-xylene	3.26793E-06
Stigmasterol	3.26553E-06
stearic acid	3.14387E-06
protocatechuic acid	3.13273E-06
beta-sitosterol	3.12498E-06
licochalcone a	3.11E-06
7-Methoxy-2-methyl isoflavone	2.90755E-06
protocatechualdehyde	2.77074E-06
7-O-methylisomucronulatol	2.74386E-06
glycitein	2.62303E-06
dan-shexinkum b	2.61633E-06
beta-elemene	2.59847E-06
myristic acid	2.51634E-06
1-Methoxyphaseollidin	2.40166E-06
(Z)-1-(2,4-dihydroxyphenyl)-3-(4-hydroxyphenyl)prop-2-en-1-one	2.36832E-06
Rhamnocitrin	2.29911E-06
2-[(3R)-8,8-dimethyl-3,4-dihydro-2H-pyrano[6,5-f]chromen-3-yl]-5-methoxyphenol	2.23336E-06
glycyrrhizin	2.22202E-06
shinpterocarpin	2.21225E-06
hexanal	2.19174E-06
Glabridin	2.18811E-06
Licoagrocarpin	2.17362E-06
glucuronic acid	2.17351E-06
3-(2,4-dihydroxyphenyl)-8-(1,1-dimethylprop-2-enyl)-7-hydroxy-5-methoxy-coumarin	2.09818E-06
tangeretin	2.0912E-06
3'-Hydroxy-4'-O-Methylglabridin	2.07979E-06
Glypallichalcone	2.04162E-06
butylated hydroxytoluene	2.00994E-06
dan-shexinkum d	2.00727E-06
dihydroisotanshinone\u2160	2.00376E-06
isoeugenol	2.0015E-06
anethole	1.98931E-06
4-methylenemiltirone	1.96842E-06
isocryptotanshi-none	1.93344E-06
Glepidotin A	1.88565E-06
aucubigenin	1.87656E-06
3'-Methoxyglabridin	1.8709E-06
Glyasperins M	1.86292E-06
2-heptanone	1.83917E-06
Medicarpin	1.8181E-06
Hypolaetin	1.81673E-06
Isotanshinone I	1.81622E-06
Castanin	1.81254E-06
1,2-DT-Quinone	1.7971E-06
dihydrotanshinlactone	1.75536E-06
deoxyneocryptotanshinone	1.74124E-06
Terpilene	1.73897E-06
Licoisoflavone	1.72778E-06
Prunetin	1.71058E-06
dan-shexinkum a	1.69807E-06
1,2,5,6-tetrahydrotanshinone	1.68829E-06
Rhein	1.66984E-06
vanillin	1.6548E-06
catalpol	1.65253E-06
Gancaonin B	1.64894E-06
7-Acetoxy-2-methylisoflavone	1.64607E-06
Glyasperin C	1.64585E-06
Vestitol	1.64546E-06
glyasperin B	1.64265E-06
kanzonols W	1.63785E-06
miltionone \u2160	1.63421E-06
liquiritin	1.63396E-06
salviolone	1.62551E-06
licochalcone G	1.60922E-06
Phaseolinisoflavan	1.60666E-06
tangshenoside III_qt	1.59402E-06
2-isopropyl-8-methylphenanthrene-3,4-dione	1.58431E-06
1-ketoisocryptotanshinone	1.58343E-06
(2S)-6-(2,4-dihydroxyphenyl)-2-(2-hydroxypropan-2-yl)-4-methoxy-2,3-dihydrofuro[3,2-g]chromen-7-one	1.58081E-06
Mucronulatol	1.5736E-06
Calycosin	1.56786E-06
\u03b2-amyrin acetate	1.55929E-06
Methylenetanshinquinone	1.55727E-06
Miltionone ¢ñ	1.54993E-06
Cavidine	1.54718E-06
Isotanshinone II	1.5353E-06
Odoratin	1.51261E-06
Miltirone	1.50487E-06
Neouralenol	1.50455E-06
THM	1.49756E-06
methyl palmitate	1.48471E-06
1-methyl-8,9-dihydro-7H-naphtho[5,6-g]benzofuran-6,10,11-trione	1.45788E-06
neocryptotanshinone ii	1.44772E-06
przewaquinone c	1.44245E-06
Lupiwighteone	1.43959E-06
Dehydrotanshinone II A	1.43313E-06
cis-p-Coumarate	1.43002E-06
(6aR,11aR)-9,10-dimethoxy-6a,11a-dihydro-6H-benzofurano[3,2-c]chromen-3-ol	1.42635E-06
Uralene	1.40397E-06
echinatin	1.4036E-06
Glabrene	1.40178E-06
HMO	1.39853E-06
Encecalin	1.37299E-06
Safrol	1.37227E-06
przewalskin c	1.37112E-06
Phaseol	1.36545E-06
danshenspiroketallactone	1.36309E-06
LINALOOL (D)	1.36179E-06
(R)-p-Menth-1-en-4-ol	1.36042E-06
Glabrone	1.3599E-06
Gancaonin G	1.35942E-06
geniposide	1.35731E-06
3-beta-Hydroxymethyllenetanshiquinone	1.34329E-06
5,7-dihydroxy-3-(4-methoxyphenyl)-8-(3-methylbut-2-enyl)chromone	1.33768E-06
FER	1.33542E-06
epidanshenspiroketallactone	1.3273E-06
Glycyrol	1.30783E-06
3-(3,4-dihydroxyphenyl)-5,7-dihydroxy-8-(3-methylbut-2-enyl)chromone	1.307E-06
(E)-1-(2,4-dihydroxyphenyl)-3-(2,2-dimethylchromen-6-yl)prop-2-en-1-one	1.30432E-06
digallate	1.29879E-06
oleanolic acid	1.297E-06
Eurycarpin A	1.29193E-06
Dihydroisotanshinone¢ñ	1.276E-06
Dehydromiltirone	1.27529E-06
Glycyrin	1.25568E-06
licoisoflavanone	1.24114E-06
Quercetin der.	1.23517E-06
(3S)-3-butyl-3H-isobenzofuran-1-one	1.2256E-06
nicotiflorin	1.21925E-06
Eciphin	1.2159E-06
5,6-dihydroxy-7-isopropyl-1,1-dimethyl-2,3-dihydrophenanthren-4-one	1.20836E-06
Licoflavonol	1.20195E-06
beta-caryophyllene	1.20188E-06
alexandrin	1.20143E-06
dehydroglyasperins C	1.19844E-06
methyltanshinonate	1.18142E-06
Glyzaglabrin	1.16939E-06
Gancaonin A	1.16632E-06
l-Pseudoephedrine	1.16535E-06
licopyranocoumarin	1.16385E-06
Licoagroisoflavone	1.1596E-06
Przewaquinone A	1.15454E-06
2-(4-hydroxy-3-methoxyphenyl)-5-(3-hydroxypropyl)-7-methoxy-3-benzofurancarboxaldehyde	1.15016E-06
coniferin	1.14449E-06
Licoricone	1.14277E-06
Licochalcone B	1.1295E-06
Areginal	1.12721E-06
vitexin	1.11117E-06
isoferulic acid	1.10809E-06
glyasperin F	1.10625E-06
Astragalin	1.10615E-06
Physcion	1.10191E-06
Isolicoflavonol	1.09998E-06
neocryptotanshinone	1.0957E-06
3,9-di-O-methylnissolin	1.08912E-06
(R)-linalool	1.08247E-06
RAM	1.08135E-06
DTY	1.07768E-06
isolariciresino	1.07455E-06
adenine	1.06036E-06
7,2',4'-trihydroxy\uff0d5-methoxy-3\uff0darylcoumarin	1.05973E-06
hederagenin	1.05927E-06
Dinatin	1.05766E-06
Ononin	1.05746E-06
GUN	1.01679E-06
HX	1.01679E-06
beta-D-Ribofuranoside, xanthine-9	1.01679E-06
7H-purin-3-ium-6-amine	1.01679E-06
Tanshinol A	1.01202E-06
()-beta-Pinene	1.01024E-06
(E)-3-[3,4-dihydroxy-5-(3-methylbut-2-enyl)phenyl]-1-(2,4-dihydroxyphenyl)prop-2-en-1-one	9.98729E-07
Przewaquinone B	9.85975E-07
tanshinaldehyde	9.80127E-07
vitamin c	9.69773E-07
