# Supplementary material for: Summarizing the Effective Herbs for the Treatment of Hypertensive Nephropathy by Complex Network and Machine Learning
Source: Evid Based Complement Alternat Med. 2021 Jun 11;2021:5590743. doi: 10.1155/2021/5590743 (PMC8214481; doi:10.1155/2021/5590743)
Supplement: Supplementary Materials. — Apriori: 41 important association rules of the 14 herbs obtained for the Apriori algorithm. Core target of herbs: the core target of 14 herbs. cRWR of effective compounds: CRWR of 241 effective core compounds. Figure 4 data: pathway enrichment data for the herbs and HN needed to draw Figure 4. [file 5590743.f1.zip › 5590743.f1/Figure 4 data (1).txt]

_MEMBER_HN	_MEMBER_baizhu	_MEMBER_banxia	_MEMBER_chenpi	_MEMBER_cheqianzi	_MEMBER_danggui	_MEMBER_dangshen	_MEMBER_danshen	_MEMBER_ezhu	_MEMBER_fuling	_MEMBER_gancao	_MEMBER_huangqi	_MEMBER_niuxi	_MEMBER_qianshi	_MEMBER_qumai	_LogP_HN	_LogP_baizhu	_LogP_banxia	_LogP_chenpi	_LogP_cheqianzi	_LogP_danggui	_LogP_dangshen	_LogP_danshen	_LogP_ezhu	_LogP_fuling	_LogP_gancao	_LogP_huangqi	_LogP_niuxi	_LogP_qianshi	_LogP_qumai	GO	_PATTERN_	_RANK_	GiniIndex	#GeneInGO	#GeneInGOAndHitList	#GeneInHitList	#TotalGeneInLibrary	%InGO	Category	CategoryID	Description	Enrichment	GeneID	Hits	Log(q-value)	LogP	PARENT_GO	STDV %InGO	Z-score
1	1	1	1	1	1	1	1	1	1	1	1	1	1	1	-14.20737503	-6.574199713	-21.71459742	-14.59404061	-23.24332329	-4.449709576	-12.85346062	-22.89527402	-5.348258621	-23.02719667	-22.05866995	-21.55032911	-25.94299673	-16.74629051	-14.59404061	hsa04933	M111111111111111	15	0	107	25	267	27994	9.36329588	KEGG Pathway	24	AGE-RAGE signaling pathway in diabetic complications	24.49683223	183|185|189|1277|1285|1286|1287|1906|2335|3553|3569|3576|4088|4846|4893|5054|5579|5599|5879|6347|6772|7040|7124|7412|7422	AGT|AGTR1|AGXT|COL1A1|COL4A3|COL4A4|COL4A5|EDN1|FN1|IL1B|IL6|CXCL8|SMAD3|NOS3|NRAS|SERPINE1|PRKCB|MAPK8|RAC1|CCL2|STAT1|TGFB1|TNF|VCAM1|VEGFA	-22.74333441	-27.08958956		1.782833538	23.89622056
1	1	1	1	1	1	1	1	1	1	1	1	1	1	1	-3.675916528	-10.85580691	-17.45404369	-10.1271623	-25.52290669	-6.319084676	-19.26374448	-20.74029809	-5.33609412	-16.38764663	-22.00333124	-21.49503378	-21.49503378	-12.55875761	-12.29550923	R-HSA-6785807	M111111111111111	15	0	108	14	32	27994	43.75	Reactome Gene Sets	6	Interleukin-4 and Interleukin-13 signaling	113.4016204	2335|3553|3565|3569|3576|3586|3596|4318|6347|6772|7040|7124|7412|7422	FN1|IL1B|IL4|IL6|CXCL8|IL10|IL13|MMP9|CCL2|STAT1|TGFB1|TNF|VCAM1|VEGFA	-21.47768154	-25.52290669		8.7695095	39.59195378
1	1	1	1	1	1	1	1	1	1	1	1	1	1	1	-14.3585123	-5.705660686	-10.92425023	-8.153548587	-7.734350978	-3.992150775	-12.68481615	-10.19809521	-3.579454622	-11.9604976	-9.772601275	-10.79443459	-16.81738177	-10.75962073	-5.13922639	GO:0010876	M111111111111111	15	0	420	38	267	27994	14.23220974	GO Biological Processes	19	lipid localization	9.486106652	183|185|335|338|345|350|718|738|1071|1401|1579|1636|1906|2168|3553|3569|3685|3931|4864|5360|5443|5444|5465|5468|5950|5972|6696|6863|7124|7357|8529|8542|9370|9971|55754|55937|57205|81575	AGT|AGTR1|APOA1|APOB|APOC3|APOH|C3|VPS51|CETP|CRP|CYP4A11|ACE|EDN1|FABP1|IL1B|IL6|ITGAV|LCAT|NPC1|PLTP|POMC|PON1|PPARA|PPARG|RBP4|REN|SPP1|TAC1|TNF|UGCG|CYP4F2|APOL1|ADIPOQ|NR1H4|TMEM30A|APOM|ATP10D|APOLD1	-21.0475795	-25.09280465	19_GO:0051179 localization	2.138172046	17.19539501
1	1	1	1	1	1	1	1	1	1	1	1	1	1	1	-12.00732399	-6.710113466	-22.1780715	-14.87246791	-23.70772258	-4.550651531	-13.13078181	-23.39677994	-5.449944963	-23.49148032	-22.52237533	-22.01368754	-24.22356239	-17.09713547	-14.87246791	ko04933	M111111111111111	15	0	99	23	267	27994	8.61423221	KEGG Pathway	24	AGE-RAGE signaling pathway in diabetic complications	24.35826429	185|1277|1285|1286|1287|1906|2335|3553|3569|3576|4088|4846|4893|5054|5579|5599|5879|6347|6772|7040|7124|7412|7422	AGTR1|COL1A1|COL4A3|COL4A4|COL4A5|EDN1|FN1|IL1B|IL6|CXCL8|SMAD3|NOS3|NRAS|SERPINE1|PRKCB|MAPK8|RAC1|CCL2|STAT1|TGFB1|TNF|VCAM1|VEGFA	-21.01847683	-24.88761073		1.717085572	22.84672183
1	0	1	1	1	1	1	1	0	1	1	1	1	1	1	-11.71500756	0	-5.163555513	-6.866878864	-4.222607781	-3.730103822	-7.465049686	-9.144763296	0	-4.168757003	-8.250427323	-8.007000456	-11.19661296	-4.278334114	-5.160555873	GO:0008217	M101111110111111	13	0	187	28	267	27994	10.48689139	GO Biological Processes	19	regulation of blood pressure	15.69893248	18|133|154|183|185|1579|1585|1636|1889|1906|1909|2697|3043|3291|4088|4846|4878|5443|5465|5468|5972|6648|6863|8529|9370|10135|10631|59272	ABAT|ADM|ADRB2|AGT|AGTR1|CYP4A11|CYP11B2|ACE|ECE1|EDN1|EDNRA|GJA1|HBB|HSD11B2|SMAD3|NOS3|NPPA|POMC|PPARA|PPARG|REN|SOD2|TAC1|CYP4F2|ADIPOQ|NAMPT|POSTN|ACE2	-20.83276749	-24.57696265	19_GO:0032501 multicellular organismal process	1.875042319	19.79057632
1	1	1	1	1	1	1	1	1	1	1	1	1	1	1	-10.13695685	-5.142302454	-12.39828501	-8.892283497	-9.476628631	-6.248653018	-11.4337285	-15.66558419	-3.241147799	-9.327479685	-15.69699555	-15.10766826	-18.15543076	-6.963568654	-10.5130027	GO:0008015	M111111111111111	15	0	548	41	267	27994	15.35580524	GO Biological Processes	19	blood circulation	7.844350584	18|133|154|183|185|1129|1131|1285|1401|1579|1585|1636|1889|1906|1909|2034|2244|2697|2730|3043|3291|3627|3630|4088|4092|4846|4878|5443|5465|5468|5972|6648|6772|6863|7040|7422|8529|9370|10135|10631|59272	ABAT|ADM|ADRB2|AGT|AGTR1|CHRM2|CHRM3|COL4A3|CRP|CYP4A11|CYP11B2|ACE|ECE1|EDN1|EDNRA|EPAS1|FGB|GJA1|GCLM|HBB|HSD11B2|CXCL10|INS|SMAD3|SMAD7|NOS3|NPPA|POMC|PPARA|PPARG|REN|SOD2|STAT1|TAC1|TGFB1|VEGFA|CYP4F2|ADIPOQ|NAMPT|POSTN|ACE2	-20.24864514	-23.89593029	19_GO:0032501 multicellular organismal process	2.206374634	15.87858903
1	1	1	1	1	1	1	1	1	1	1	1	1	1	1	-9.966924824	-5.100429217	-12.2891932	-8.82448778	-9.393071648	-6.19826109	-11.34077827	-15.53047998	-3.215982721	-9.244079697	-15.5696047	-14.98076507	-18.01047353	-6.897612637	-10.4363156	GO:0003013	M111111111111111	15	0	559	41	267	27994	15.35580524	GO Biological Processes	19	circulatory system process	7.689989481	18|133|154|183|185|1129|1131|1285|1401|1579|1585|1636|1889|1906|1909|2034|2244|2697|2730|3043|3291|3627|3630|4088|4092|4846|4878|5443|5465|5468|5972|6648|6772|6863|7040|7422|8529|9370|10135|10631|59272	ABAT|ADM|ADRB2|AGT|AGTR1|CHRM2|CHRM3|COL4A3|CRP|CYP4A11|CYP11B2|ACE|ECE1|EDN1|EDNRA|EPAS1|FGB|GJA1|GCLM|HBB|HSD11B2|CXCL10|INS|SMAD3|SMAD7|NOS3|NPPA|POMC|PPARA|PPARG|REN|SOD2|STAT1|TAC1|TGFB1|VEGFA|CYP4F2|ADIPOQ|NAMPT|POSTN|ACE2	-19.99894133	-23.56704523	19_GO:0032501 multicellular organismal process	2.206374634	15.67861761
1	1	1	1	1	1	1	1	1	1	1	1	1	1	1	-12.76559853	-10.28973218	-10.17124665	-4.79878937	-9.914113935	-3.721324258	-10.40146961	-10.74385679	-6.700445451	-5.833715921	-10.44099427	-11.40163921	-7.484847245	-8.656818097	-7.669120964	GO:0048871	M111111111111111	15	0	494	38	267	27994	14.23220974	GO Biological Processes	19	multicellular organismal homeostasis	8.065110919	12|18|154|213|231|563|567|580|1051|1579|1585|2034|2104|2628|2697|3553|3565|3569|3596|4057|4846|5879|5950|6662|6696|7033|7037|7099|7124|7350|7351|7357|7422|8029|8529|9370|29887|55856	SERPINA3|ABAT|ADRB2|ALB|AKR1B1|AZGP1|B2M|BARD1|CEBPB|CYP4A11|CYP11B2|EPAS1|ESRRG|GATM|GJA1|IL1B|IL4|IL6|IL13|LTF|NOS3|RAC1|RBP4|SOX9|SPP1|TFF3|TFRC|TLR4|TNF|UCP1|UCP2|UGCG|VEGFA|CUBN|CYP4F2|ADIPOQ|SNX10|ACOT13	-19.10828669	-22.56007965	19_GO:0032501 multicellular organismal process	2.138172046	15.54694362
1	1	1	1	1	1	1	1	0	1	1	1	1	1	1	-13.56016814	-3.023250781	-7.311042171	-5.389669973	-4.213001201	-2.857336881	-10.02142592	-6.810725537	0	-8.019144287	-6.205272938	-7.221817054	-12.83414536	-6.851617545	-2.712094161	GO:0006869	M111111110111111	14	0	373	34	267	27994	12.7340824	GO Biological Processes	19	lipid transport	9.557048328	183|185|335|338|345|350|738|1071|1579|1636|1906|2168|3553|3685|3931|4864|5360|5443|5444|5465|5468|5950|5972|6696|6863|7357|8529|8542|9370|9971|55754|55937|57205|81575	AGT|AGTR1|APOA1|APOB|APOC3|APOH|VPS51|CETP|CYP4A11|ACE|EDN1|FABP1|IL1B|ITGAV|LCAT|NPC1|PLTP|POMC|PON1|PPARA|PPARG|RBP4|REN|SPP1|TAC1|UGCG|CYP4F2|APOL1|ADIPOQ|NR1H4|TMEM30A|APOM|ATP10D|APOLD1	-19.10828669	-22.55145185	19_GO:0051179 localization	2.040095637	16.32629401
1	1	1	1	1	1	1	1	1	1	1	1	1	1	1	-11.07683956	-5.173307591	-13.91193192	-7.404462908	-12.42729548	-4.873194769	-7.262015675	-14.33340732	-3.25977955	-9.389248419	-14.27678608	-9.632884649	-13.73818978	-12.62379527	-10.56977579	GO:1901652	M111111111111111	15	0	540	39	267	27994	14.60674157	GO Biological Processes	19	response to peptide	7.57224303	133|154|183|185|231|445|958|1277|1585|1906|2538|2641|2690|2697|3164|3291|3553|3586|3630|3795|4318|4878|5105|5106|5465|5468|5579|5919|5967|6464|6772|7099|7352|7412|8743|9349|9370|9971|10135	ADM|ADRB2|AGT|AGTR1|AKR1B1|ASS1|CD40|COL1A1|CYP11B2|EDN1|G6PC|GCG|GHR|GJA1|NR4A1|HSD11B2|IL1B|IL10|INS|KHK|MMP9|NPPA|PCK1|PCK2|PPARA|PPARG|PRKCB|RARRES2|REG1A|SHC1|STAT1|TLR4|UCP3|VCAM1|TNFSF10|RPL23|ADIPOQ|NR1H4|NAMPT	-18.77286304	-22.16487568	19_GO:0050896 response to stimulus	2.161388493	15.13340279
1	1	1	1	1	1	1	1	1	1	1	1	1	1	1	-16.02333862	-5.111763736	-3.888738469	-2.22490207	-4.457248575	-4.812067309	-5.901709559	-4.493319239	-3.222794843	-5.494309067	-6.176232856	-4.832801184	-3.82731268	-4.540110963	-2.22490207	GO:1901615	M111111111111111	15	0	556	39	267	27994	14.60674157	GO Biological Processes	19	organic hydroxy compound metabolic process	7.354336755	18|30|231|335|338|1071|1544|1576|1577|1579|1585|1591|1610|1638|1652|2034|2819|3091|3553|3565|3612|3931|4864|5053|5105|5106|5360|5444|5950|6817|7124|8029|8529|8542|8574|9971|26007|79153|126321	ABAT|ACAA1|AKR1B1|APOA1|APOB|CETP|CYP1A2|CYP3A4|CYP3A5|CYP4A11|CYP11B2|CYP24A1|DAO|DCT|DDT|EPAS1|GPD1|HIF1A|IL1B|IL4|IMPA1|LCAT|NPC1|PAH|PCK1|PCK2|PLTP|PON1|RBP4|SULT1A1|TNF|CUBN|CYP4F2|APOL1|AKR7A2|NR1H4|TKFC|GDPD3|MFSD12	-18.36238066	-21.70863581	19_GO:0008152 metabolic process	2.161388493	14.85115766
1	1	1	1	1	1	1	1	1	1	1	1	1	1	1	-9.3217226	-5.13462458	-8.404024562	-3.345079469	-8.11545028	-3.543344574	-7.20078561	-10.20589336	-6.469304269	-5.525333999	-9.944826155	-9.548741251	-13.62924673	-6.951472765	-5.913048995	GO:0010817	M111111111111111	15	0	550	38	267	27994	14.23220974	GO Biological Processes	19	regulation of hormone levels	7.243935989	18|30|133|183|185|231|335|1544|1576|1577|1585|1636|1803|1889|1906|2244|2641|2690|2697|3091|3291|3553|3569|3630|4878|5443|5879|5950|5972|6696|6817|6863|7124|9370|9971|23410|25976|59272	ABAT|ACAA1|ADM|AGT|AGTR1|AKR1B1|APOA1|CYP1A2|CYP3A4|CYP3A5|CYP11B2|ACE|DPP4|ECE1|EDN1|FGB|GCG|GHR|GJA1|HIF1A|HSD11B2|IL1B|IL6|INS|NPPA|POMC|RAC1|RBP4|REN|SPP1|SULT1A1|TAC1|TNF|ADIPOQ|NR1H4|SIRT3|TIPARP|ACE2	-17.61460165	-20.91946412	19_GO:0065007 biological regulation	2.138172046	14.51259224
1	1	1	1	1	1	1	1	1	1	1	1	1	1	1	-5.58627976	-6.194645659	-16.80053731	-8.84157617	-16.65219975	-7.514896722	-13.77200897	-20.76666991	-3.872720486	-14.71297797	-18.90450319	-20.03334167	-18.30571742	-13.39254161	-8.84157617	GO:0032496	M111111111111111	15	0	334	17	46	27994	36.95652174	GO Biological Processes	19	response to lipopolysaccharide	30.97487633	1544|1906|3553|3569|3576|3586|3596|3627|4057|4353|4846|5054|5599|6347|6590|7040|7124	CYP1A2|EDN1|IL1B|IL6|CXCL8|IL10|IL13|CXCL10|LTF|MPO|NOS3|SERPINE1|MAPK8|CCL2|SLPI|TGFB1|TNF	-17.69916836	-20.76666991	19_GO:0051704 multi-organism process	7.116831969	22.35799302
1	1	1	1	1	1	1	1	0	1	1	1	1	1	1	-14.87977994	-3.855199383	-11.25631268	-6.040104497	-9.673270318	-7.898812923	-8.730502931	-10.45761297	0	-8.173803964	-8.851965759	-9.779796766	-9.779796766	-8.441097529	-4.679724886	GO:0009636	M111111110111111	14	0	523	37	267	27994	13.8576779	GO Biological Processes	19	response to toxic substance	7.417434708	18|30|213|445|567|670|1277|1471|1906|2052|2168|2538|2877|2944|3043|3049|3240|3569|3586|3596|4353|4501|4846|5444|5465|5950|6382|6648|6772|7124|7295|7298|9370|10249|22977|23410|55937	ABAT|ACAA1|ALB|ASS1|B2M|BPHL|COL1A1|CST3|EDN1|EPHX1|FABP1|G6PC|GPX2|GSTM1|HBB|HBQ1|HP|IL6|IL10|IL13|MPO|MT1X|NOS3|PON1|PPARA|RBP4|SDC1|SOD2|STAT1|TNF|TXN|TYMS|ADIPOQ|GLYAT|AKR7A3|SIRT3|APOM	-17.4495182	-20.71659211	19_GO:0050896 response to stimulus	2.114452279	14.5379771
1	1	1	1	1	1	1	1	1	1	1	1	1	1	1	-14.05902116	-4.605215997	-11.00123975	-6.604767427	-12.45992257	-5.602201356	-8.884643432	-10.13465298	-2.918147095	-12.25255484	-10.03340925	-9.598590346	-10.84572227	-8.559266455	-11.12136928	GO:0009611	M111111111111111	15	0	708	42	267	27994	15.73033708	GO Biological Processes	19	response to wounding	6.219704183	18|133|335|350|825|958|959|1277|1471|1906|2244|2335|2348|2697|3043|3091|3569|3586|3630|4088|4846|5054|5265|5340|5465|5579|5879|5967|6382|6696|7040|7099|7124|7422|8529|8829|9315|10631|23186|23468|23764|55604	ABAT|ADM|APOA1|APOH|CAPN3|CD40|CD40LG|COL1A1|CST3|EDN1|FGB|FN1|FOLR1|GJA1|HBB|HIF1A|IL6|IL10|INS|SMAD3|NOS3|SERPINE1|SERPINA1|PLG|PPARA|PRKCB|RAC1|REG1A|SDC1|SPP1|TGFB1|TLR4|TNF|VEGFA|CYP4F2|NRP1|NREP|POSTN|RCOR1|CBX5|MAFF|CARMIL1	-17.38833592	-20.62064772	19_GO:0050896 response to stimulus	2.228173538	13.80452584
1	1	1	1	1	1	1	1	1	1	1	1	1	1	1	-7.968961815	-7.652522068	-13.42229023	-10.89462368	-10.836904	-5.53205167	-13.08695667	-12.75381515	-4.744902253	-12.51040493	-13.67137053	-15.09383671	-16.93917728	-12.78762283	-7.073116568	GO:1905952	M111111111111111	15	0	170	24	267	27994	8.988764045	GO Biological Processes	19	regulation of lipid localization	14.80185063	183|185|335|338|345|718|1071|1401|1579|1906|3553|3569|3685|5360|5443|5444|5465|5468|5972|6696|6863|7124|8529|9370	AGT|AGTR1|APOA1|APOB|APOC3|C3|CETP|CRP|CYP4A11|EDN1|IL1B|IL6|ITGAV|PLTP|POMC|PON1|PPARA|PPARG|REN|SPP1|TAC1|TNF|CYP4F2|ADIPOQ	-17.28540207	-20.48552918	19_GO:0051179 localization	1.750418383	17.71254281
1	1	1	1	1	1	1	1	1	1	1	1	1	1	1	-6.027174104	-6.058183897	-16.41355068	-8.649559108	-16.29171733	-7.350702973	-13.46844877	-20.29387331	-3.790913165	-14.38179677	-18.48770971	-19.58826418	-17.88989378	-13.08961282	-8.649559108	GO:0002237	M111111111111111	15	0	356	17	46	27994	36.95652174	GO Biological Processes	19	response to molecule of bacterial origin	29.06069858	1544|1906|3553|3569|3576|3586|3596|3627|4057|4353|4846|5054|5599|6347|6590|7040|7124	CYP1A2|EDN1|IL1B|IL6|CXCL8|IL10|IL13|CXCL10|LTF|MPO|NOS3|SERPINE1|MAPK8|CCL2|SLPI|TGFB1|TNF	-17.26983746	-20.29387331	19_GO:0051704 multi-organism process	7.116831969	21.6171503
1	1	1	1	1	1	1	1	0	1	1	1	1	1	1	-14.81518995	-2.311111235	-7.628784611	-3.038413605	-5.085128475	-3.233857699	-4.284694176	-7.002403778	0	-7.282358431	-5.601141488	-4.340753664	-6.397649041	-7.545672265	-3.038413605	GO:0032787	M111111110111111	14	0	664	40	267	27994	14.98127341	GO Biological Processes	19	monocarboxylic acid metabolic process	6.31605072	18|30|189|229|335|345|718|1544|1576|1577|1579|1591|1906|2052|2168|2203|2819|2944|3091|3417|3553|3630|4864|5105|5106|5444|5465|5468|6662|7352|8529|8659|9370|9380|9926|9971|10249|51179|51181|60496	ABAT|ACAA1|AGXT|ALDOB|APOA1|APOC3|C3|CYP1A2|CYP3A4|CYP3A5|CYP4A11|CYP24A1|EDN1|EPHX1|FABP1|FBP1|GPD1|GSTM1|HIF1A|IDH1|IL1B|INS|NPC1|PCK1|PCK2|PON1|PPARA|PPARG|SOX9|UCP3|CYP4F2|ALDH4A1|ADIPOQ|GRHPR|LPGAT1|NR1H4|GLYAT|HAO2|DCXR|AASDHPPT	-16.69755152	-19.86771541	19_GO:0008152 metabolic process	2.184117669	13.60448954
1	1	1	1	1	1	1	1	1	1	1	1	1	1	1	-10.83578246	-4.077507418	-11.92941628	-9.506160863	-11.72365975	-6.705168056	-9.235130747	-9.798655108	-3.469021641	-10.08413016	-10.79232093	-11.785457	-13.22882764	-7.562407047	-4.957217191	GO:0043062	M111111111111111	15	0	458	34	267	27994	12.7340824	GO Biological Processes	19	extracellular structure organization	7.783360319	183|185|213|335|338|345|1071|1277|1285|1286|1287|1471|1803|2244|2335|3569|3685|3931|4088|4318|4353|5054|5340|5360|5444|6382|6662|6696|7040|7124|7412|9510|10631|55937	AGT|AGTR1|ALB|APOA1|APOB|APOC3|CETP|COL1A1|COL4A3|COL4A4|COL4A5|CST3|DPP4|FGB|FN1|IL6|ITGAV|LCAT|SMAD3|MMP9|MPO|SERPINE1|PLG|PLTP|PON1|SDC1|SOX9|SPP1|TGFB1|TNF|VCAM1|ADAMTS1|POSTN|APOM	-16.55297806	-19.69511322	19_GO:0071840 cellular component organization or biogenesis	2.040095637	14.36336215
1	1	1	1	1	1	1	1	1	1	1	1	1	1	1	-9.418739883	-5.980153218	-13.67802352	-8.026691525	-15.44851578	-4.312399155	-10.24824725	-13.9446386	-2.919920537	-12.26030886	-15.51218764	-13.49038549	-14.87676499	-9.879530015	-9.533395563	GO:0048514	M111111111111111	15	0	707	40	267	27994	14.98127341	GO Biological Processes	19	blood vessel morphogenesis	5.931906192	133|183|185|285|338|350|718|958|1285|1906|1909|2034|2335|2348|3091|3164|3553|3569|3576|3586|3627|3685|4092|4846|5054|5468|5579|6347|6356|6464|6772|7040|7070|7124|7422|8829|9510|23670|25976|81575	ADM|AGT|AGTR1|ANGPT2|APOB|APOH|C3|CD40|COL4A3|EDN1|EDNRA|EPAS1|FN1|FOLR1|HIF1A|NR4A1|IL1B|IL6|CXCL8|IL10|CXCL10|ITGAV|SMAD7|NOS3|SERPINE1|PPARG|PRKCB|CCL2|CCL11|SHC1|STAT1|TGFB1|THY1|TNF|VEGFA|NRP1|ADAMTS1|CEMIP2|TIPARP|APOLD1	-15.80582304	-18.89680568	19_GO:0032502 developmental process	2.184117669	13.03393439
1	1	1	1	1	1	1	1	1	1	1	1	1	1	1	-9.769057286	-5.687347613	-12.94722932	-7.635064897	-14.70737519	-4.073423102	-9.712865923	-13.1690415	-2.77467033	-11.62543436	-14.72620584	-12.76088349	-14.09467906	-9.346669696	-9.089765384	GO:0001568	M111111111111111	15	0	794	42	267	27994	15.73033708	GO Biological Processes	19	blood vessel development	5.546033453	133|183|185|285|338|350|718|958|1277|1285|1906|1909|2034|2335|2348|3091|3164|3553|3569|3576|3586|3627|3685|4092|4846|5054|5340|5468|5579|6347|6356|6464|6772|7040|7070|7124|7422|8829|9510|23670|25976|81575	ADM|AGT|AGTR1|ANGPT2|APOB|APOH|C3|CD40|COL1A1|COL4A3|EDN1|EDNRA|EPAS1|FN1|FOLR1|HIF1A|NR4A1|IL1B|IL6|CXCL8|IL10|CXCL10|ITGAV|SMAD7|NOS3|SERPINE1|PLG|PPARG|PRKCB|CCL2|CCL11|SHC1|STAT1|TGFB1|THY1|TNF|VEGFA|NRP1|ADAMTS1|CEMIP2|TIPARP|APOLD1	-15.70389577	-18.77139732	19_GO:0032502 developmental process	2.228173538	12.75226526
1	1	1	1	1	1	1	1	1	1	1	1	1	1	1	-9.830815274	-5.0668011	-12.20160338	-7.254569576	-9.325982202	-10.9387644	-9.810169026	-12.64578019	-3.195770788	-10.55033864	-12.53227125	-12.04403652	-10.69771166	-9.480785828	-7.254569576	GO:0010035	M111111111111111	15	0	568	36	267	27994	13.48314607	GO Biological Processes	19	response to inorganic substance	6.645197025	18|231|338|445|567|825|1277|1396|1471|1544|1585|1800|1906|2168|2203|2244|3043|3091|3240|3569|3586|3795|4318|4353|4501|4846|4864|5444|5599|6382|6648|6772|7124|7295|7352|23410	ABAT|AKR1B1|APOB|ASS1|B2M|CAPN3|COL1A1|CRIP1|CST3|CYP1A2|CYP11B2|DPEP1|EDN1|FABP1|FBP1|FGB|HBB|HIF1A|HP|IL6|IL10|KHK|MMP9|MPO|MT1X|NOS3|NPC1|PON1|MAPK8|SDC1|SOD2|STAT1|TNF|TXN|UCP3|SIRT3	-15.56474045	-18.58877631	19_GO:0050896 response to stimulus	2.090212056	13.33831432
1	1	1	1	1	1	1	1	1	1	1	1	1	1	1	-4.115304765	-7.0695247	-11.89619567	-7.87519333	-18.20734125	-3.836446825	-12.2453416	-15.34238643	-3.460707897	-11.52338144	-16.80963286	-16.21645371	-16.21645371	-7.540510742	-9.483763638	R-HSA-449147	M111111111111111	15	0	461	15	32	27994	46.875	Reactome Gene Sets	6	Signaling by Interleukins	28.46461497	2335|3553|3565|3569|3576|3586|3596|3627|4318|6347|6772|7040|7124|7412|7422	FN1|IL1B|IL4|IL6|CXCL8|IL10|IL13|CXCL10|MMP9|CCL2|STAT1|TGFB1|TNF|VCAM1|VEGFA	-15.30824413	-18.20734125		8.821554524	20.11466508
1	1	1	1	1	1	1	1	0	1	1	1	1	1	1	-8.587553096	-3.777299353	-12.39828501	-7.360828677	-9.476628631	-2.383551209	-5.943593314	-11.51765596	0	-7.998407744	-12.72953751	-13.6508681	-12.24042592	-9.631717812	-4.582520401	GO:0009991	M111111110111111	14	0	548	35	267	27994	13.10861423	GO Biological Processes	19	response to extracellular stimulus	6.69639684	133|154|213|335|445|885|958|1277|1471|1591|2348|2538|2730|3291|3553|3627|4353|5105|5106|5443|5444|5465|5468|5599|5967|6696|6772|7298|7350|7352|7412|9370|9971|10135|10631	ADM|ADRB2|ALB|APOA1|ASS1|CCK|CD40|COL1A1|CST3|CYP24A1|FOLR1|G6PC|GCLM|HSD11B2|IL1B|CXCL10|MPO|PCK1|PCK2|POMC|PON1|PPARA|PPARG|MAPK8|REG1A|SPP1|STAT1|TYMS|UCP1|UCP3|VCAM1|ADIPOQ|NR1H4|NAMPT|POSTN	-15.17512702	-18.17895949	19_GO:0050896 response to stimulus	2.065433052	13.21538738
1	1	1	1	1	1	1	1	0	1	1	1	1	1	1	-8.297739564	-3.880953259	-11.33425444	-6.079066327	-8.363007606	-2.459239861	-6.123514799	-10.53485926	0	-6.938720583	-11.63435103	-12.58158145	-11.19112089	-8.499326361	-4.711864697	GO:0031667	M111111110111111	14	0	515	34	267	27994	12.7340824	GO Biological Processes	19	response to nutrient levels	6.921901022	133|154|213|335|445|885|958|1277|1471|1591|2348|2538|2730|3291|3553|3627|4353|5105|5106|5443|5444|5465|5468|5599|5967|6696|6772|7298|7350|7352|9370|9971|10135|10631	ADM|ADRB2|ALB|APOA1|ASS1|CCK|CD40|COL1A1|CST3|CYP24A1|FOLR1|G6PC|GCLM|HSD11B2|IL1B|CXCL10|MPO|PCK1|PCK2|POMC|PON1|PPARA|PPARG|MAPK8|REG1A|SPP1|STAT1|TYMS|UCP1|UCP3|ADIPOQ|NR1H4|NAMPT|POSTN	-15.12247324	-18.10508533	19_GO:0050896 response to stimulus	2.040095637	13.31046441
1	1	1	1	1	1	1	1	1	1	1	1	1	1	1	-9.842966118	-5.269264437	-7.423647337	-4.707818663	-7.045823539	-3.648982593	-7.41398531	-6.86106947	-4.874232346	-8.224505029	-8.908196929	-7.323121431	-7.323121431	-5.905200805	-7.539499308	GO:0050878	M111111111111111	15	0	516	34	267	27994	12.7340824	GO Biological Processes	19	regulation of body fluid levels	6.908486485	18|133|231|350|958|959|1131|1277|1579|1585|1906|2244|2335|2697|3043|3091|3291|3569|4846|5054|5265|5340|5579|5879|6863|7099|7357|7422|8529|10551|23186|23468|23764|55604	ABAT|ADM|AKR1B1|APOH|CD40|CD40LG|CHRM3|COL1A1|CYP4A11|CYP11B2|EDN1|FGB|FN1|GJA1|HBB|HIF1A|HSD11B2|IL6|NOS3|SERPINE1|SERPINA1|PLG|PRKCB|RAC1|TAC1|TLR4|UGCG|VEGFA|CYP4F2|AGR2|RCOR1|CBX5|MAFF|CARMIL1	-15.12247324	-18.07905965	19_GO:0065007 biological regulation	2.040095637	13.29344213
1	1	1	1	1	1	1	1	1	1	1	1	1	1	1	-10.71581003	-7.642252476	-11.3328906	-8.228978648	-8.660533441	-4.43605428	-6.566101479	-10.46261302	-7.853434721	-8.513070334	-11.66068985	-8.677165198	-12.49917594	-10.15513249	-9.762432365	GO:1901699	M111111111111111	15	0	666	38	267	27994	14.23220974	GO Biological Processes	19	cellular response to nitrogen compound	5.98222942	154|183|185|231|445|1051|1129|1131|1277|1585|1800|1906|2348|2538|2641|2690|2697|2730|2819|3164|3553|3630|5105|5106|5468|5579|5919|5967|6464|6662|6772|7099|7124|7412|9349|9370|9971|10135	ADRB2|AGT|AGTR1|AKR1B1|ASS1|CEBPB|CHRM2|CHRM3|COL1A1|CYP11B2|DPEP1|EDN1|FOLR1|G6PC|GCG|GHR|GJA1|GCLM|GPD1|NR4A1|IL1B|INS|PCK1|PCK2|PPARG|PRKCB|RARRES2|REG1A|SHC1|SOX9|STAT1|TLR4|TNF|VCAM1|RPL23|ADIPOQ|NR1H4|NAMPT	-15.12247324	-18.07078838	19_GO:0050896 response to stimulus	2.138172046	12.76985081
1	1	1	1	1	0	1	1	0	1	1	1	1	1	1	-9.316867154	-2.791687134	-9.250002599	-3.679701545	-7.5101789	0	-4.047118904	-9.889994237	0	-8.749981348	-9.491164254	-5.436782671	-9.134801381	-9.019360075	-6.426766726	GO:0043434	M111110110111111	13	0	449	32	267	27994	11.98501873	GO Biological Processes	19	response to peptide hormone	7.47235221	133|183|185|445|1277|1585|1906|2538|2641|2690|2697|3164|3291|3553|3586|3630|3795|4878|5105|5106|5465|5468|5579|5919|5967|6464|6772|7352|8743|9370|9971|10135	ADM|AGT|AGTR1|ASS1|COL1A1|CYP11B2|EDN1|G6PC|GCG|GHR|GJA1|NR4A1|HSD11B2|IL1B|IL10|INS|KHK|NPPA|PCK1|PCK2|PPARA|PPARG|PRKCB|RARRES2|REG1A|SHC1|STAT1|UCP3|TNFSF10|ADIPOQ|NR1H4|NAMPT	-15.08915471	-18.02043651	19_GO:0050896 response to stimulus	1.987659681	13.56728151
1	1	1	1	1	1	1	1	1	1	1	1	1	1	1	-6.862939272	-4.47419414	-13.27215303	-7.809274419	-13.54885605	-6.813251431	-11.34116433	-16.19759498	-2.839273796	-11.90776043	-16.5321535	-17.287337	-15.8433974	-10.92818682	-6.42024786	GO:0009617	M111111111111111	15	0	754	40	267	27994	14.98127341	GO Biological Processes	19	response to bacterium	5.562145461	133|338|445|567|718|958|1051|1401|1544|1906|2244|2326|2634|2697|3240|3553|3569|3576|3586|3596|3627|4057|4353|4846|5054|5105|5599|5919|5972|6347|6464|6590|6863|7040|7099|7124|8029|9370|9971|10406	ADM|APOB|ASS1|B2M|C3|CD40|CEBPB|CRP|CYP1A2|EDN1|FGB|FMO1|GBP2|GJA1|HP|IL1B|IL6|CXCL8|IL10|IL13|CXCL10|LTF|MPO|NOS3|SERPINE1|PCK1|MAPK8|RARRES2|REN|CCL2|SHC1|SLPI|TAC1|TGFB1|TLR4|TNF|CUBN|ADIPOQ|NR1H4|WFDC2	-14.99856865	-17.91346004	19_GO:0051704 multi-organism process	2.184117669	12.46178233
1	0	1	0	0	0	0	1	0	0	1	1	1	0	0	-9.639519414	0	-3.466618687	0	0	0	0	-6.303779311	0	0	-5.075304625	-3.43468483	-6.56021021	0	0	GO:0003073	M101000010011100	6	0	95	18	267	27994	6.741573034	GO Biological Processes	19	regulation of systemic arterial blood pressure	19.86564163	133|154|183|185|1579|1585|1636|1889|1906|2697|3291|4846|4878|5972|6648|8529|10631|59272	ADM|ADRB2|AGT|AGTR1|CYP4A11|CYP11B2|ACE|ECE1|EDN1|GJA1|HSD11B2|NOS3|NPPA|REN|SOD2|CYP4F2|POSTN|ACE2	-14.96041535	-17.85951246	19_GO:0032501 multicellular organismal process	1.534507566	18.07457009
1	1	1	1	1	1	1	1	1	1	1	1	1	1	1	-6.975198164	-10.40380177	-16.73104123	-12.25315703	-17.7155126	-7.712561925	-13.3119163	-16.12918811	-8.984297748	-15.18804059	-16.95456416	-16.62396672	-16.62396672	-15.43242099	-12.25315703	ko05144	M111111111111111	15	0	49	9	32	27994	28.125	KEGG Pathway	24	Malaria	160.6798469	959|3553|3569|3576|3586|6347|7040|7124|7412	CD40LG|IL1B|IL6|CXCL8|IL10|CCL2|TGFB1|TNF|VCAM1	-14.87440743	-17.7155126		7.948042949	37.84527682
1	1	1	1	1	1	1	1	1	1	1	1	1	1	1	-6.619121862	-10.1434782	-16.24299163	-11.93757811	-17.22679158	-7.506788307	-12.9403656	-15.6416421	-8.777927927	-14.7587753	-16.4663467	-16.13600105	-16.13600105	-15.00298995	-11.93757811	hsa05144	M111111111111111	15	0	55	9	32	27994	28.125	KEGG Pathway	24	Malaria	143.1511364	959|3553|3569|3576|3586|6347|7040|7124|7412	CD40LG|IL1B|IL6|CXCL8|IL10|CCL2|TGFB1|TNF|VCAM1	-14.42460448	-17.22679158		7.948042949	35.69783249
1	1	1	1	1	1	1	1	0	1	1	1	1	1	1	-8.912834121	-3.349338958	-11.13454526	-3.034254735	-10.58537903	-7.897392325	-9.392270618	-10.47610096	0	-12.06879118	-9.844524377	-12.56660316	-11.01705776	-9.135683673	-7.564011616	GO:0072593	M111111110111111	14	0	288	26	267	27994	9.737827715	GO Biological Processes	19	reactive oxygen species metabolic process	9.465303787	183|185|445|1401|1544|1906|2644|3043|3049|3091|3240|3553|3586|3630|4088|4353|4835|4846|5879|6648|7040|7099|7124|7350|23410|59272	AGT|AGTR1|ASS1|CRP|CYP1A2|EDN1|GCHFR|HBB|HBQ1|HIF1A|HP|IL1B|IL10|INS|SMAD3|MPO|NQO2|NOS3|RAC1|SOD2|TGFB1|TLR4|TNF|UCP1|SIRT3|ACE2	-14.30934853	-17.19320568	19_GO:0008152 metabolic process	1.814380222	14.17035689
1	1	1	1	1	1	1	1	1	1	1	1	1	1	1	-7.644688278	-4.689415186	-11.21993413	-6.723327036	-7.323057139	-4.392948069	-7.742016605	-10.35088645	-2.96881698	-9.719238898	-11.54732304	-9.798710188	-12.37703822	-8.727203734	-8.158486846	GO:0032870	M111111111111111	15	0	680	37	267	27994	13.8576779	GO Biological Processes	19	cellular response to hormone stimulus	5.704879929	183|185|338|445|1129|1131|1585|1906|2104|2244|2538|2641|2690|2697|2730|3164|3553|3586|3630|4864|5105|5106|5465|5468|5579|5919|5967|5972|6464|6696|6772|7350|7352|7357|9370|9971|10135	AGT|AGTR1|APOB|ASS1|CHRM2|CHRM3|CYP11B2|EDN1|ESRRG|FGB|G6PC|GCG|GHR|GJA1|GCLM|NR4A1|IL1B|IL10|INS|NPC1|PCK1|PCK2|PPARA|PPARG|PRKCB|RARRES2|REG1A|REN|SHC1|SPP1|STAT1|UCP1|UCP3|UGCG|ADIPOQ|NR1H4|NAMPT	-14.05333791	-16.92247181	19_GO:0050896 response to stimulus	2.114452279	12.18819124
1	1	1	1	1	1	1	1	1	1	1	1	1	1	1	-10.8723019	-4.941094545	-9.255526692	-5.681559257	-9.075309192	-2.267697557	-4.517945457	-8.545144504	-4.608302197	-6.417888375	-9.522137687	-6.749064078	-10.3978946	-9.229612825	-7.0776373	GO:0071417	M111111111111111	15	0	603	35	267	27994	13.10861423	GO Biological Processes	19	cellular response to organonitrogen compound	6.085614375	154|183|185|231|445|1051|1277|1585|1906|2348|2538|2641|2690|2697|2730|2819|3164|3553|3630|5105|5106|5468|5579|5919|5967|6464|6662|6772|7099|7124|7412|9349|9370|9971|10135	ADRB2|AGT|AGTR1|AKR1B1|ASS1|CEBPB|COL1A1|CYP11B2|EDN1|FOLR1|G6PC|GCG|GHR|GJA1|GCLM|GPD1|NR4A1|IL1B|INS|PCK1|PCK2|PPARG|PRKCB|RARRES2|REG1A|SHC1|SOX9|STAT1|TLR4|TNF|VCAM1|RPL23|ADIPOQ|NR1H4|NAMPT	-14.02188035	-16.8767738	19_GO:0050896 response to stimulus	2.065433052	12.38873746
1	1	1	1	1	1	1	1	1	1	1	1	1	1	1	-8.479098591	-6.350192	-13.17943119	-5.648476143	-14.80182956	-2.251802862	-8.143245085	-13.55129556	-3.103564069	-11.6103209	-13.54219648	-11.64542044	-14.41429021	-10.55422392	-8.521604605	GO:0001525	M111111111111111	15	0	611	35	267	27994	13.10861423	GO Biological Processes	19	angiogenesis	6.005933663	133|183|185|285|350|718|958|1285|1906|1909|2034|2335|3091|3164|3553|3569|3576|3586|3627|3685|4846|5054|5468|5579|6347|6356|6464|6772|7070|7124|7422|8829|9510|23670|81575	ADM|AGT|AGTR1|ANGPT2|APOH|C3|CD40|COL4A3|EDN1|EDNRA|EPAS1|FN1|HIF1A|NR4A1|IL1B|IL6|CXCL8|IL10|CXCL10|ITGAV|NOS3|SERPINE1|PPARG|PRKCB|CCL2|CCL11|SHC1|STAT1|THY1|TNF|VEGFA|NRP1|ADAMTS1|CEMIP2|APOLD1	-13.85809285	-16.69919802	19_GO:0032502 developmental process	2.065433052	12.27705195
1	1	1	1	1	1	1	1	1	1	1	1	1	1	1	-8.031291415	-6.207506095	-6.384337349	-2.856607032	-7.092425121	-5.90198641	-7.412914127	-7.197750211	-3.880428782	-6.993304904	-10.77116301	-7.611674671	-7.611674671	-5.816719811	-2.856607032	GO:0008202	M111111111111111	15	0	332	27	267	27994	10.11235955	GO Biological Processes	19	steroid metabolic process	8.526668472	30|133|183|185|231|335|338|1071|1544|1576|1577|1585|1591|2538|3291|3553|3565|3931|4864|5444|6696|6817|7124|8029|8542|9971|25976	ACAA1|ADM|AGT|AGTR1|AKR1B1|APOA1|APOB|CETP|CYP1A2|CYP3A4|CYP3A5|CYP11B2|CYP24A1|G6PC|HSD11B2|IL1B|IL4|LCAT|NPC1|PON1|SPP1|SULT1A1|TNF|CUBN|APOL1|NR1H4|TIPARP	-13.85528397	-16.68302518	19_GO:0008152 metabolic process	1.845102983	13.53813847
1	1	1	1	1	1	1	1	0	1	1	1	1	1	1	-6.186550012	-7.447063731	-14.1685058	-6.733917428	-13.99543528	-5.516391725	-11.32353675	-16.28689005	0	-10.68079089	-12.94994037	-11.04516986	-11.04516986	-10.98930456	-8.314702711	GO:0032102	M111111110111111	14	0	398	29	267	27994	10.86142322	GO Biological Processes	19	negative regulation of response to external stimulus	7.639564866	18|285|335|350|885|1652|1803|1906|2244|2697|3565|3586|3596|3630|4057|4088|4846|4907|5054|5340|5465|5468|6347|6696|7124|8829|9370|9971|26007	ABAT|ANGPT2|APOA1|APOH|CCK|DDT|DPP4|EDN1|FGB|GJA1|IL4|IL10|IL13|INS|LTF|SMAD3|NOS3|NT5E|SERPINE1|PLG|PPARA|PPARG|CCL2|SPP1|TNF|NRP1|ADIPOQ|NR1H4|TKFC	-13.79405738	-16.60883361	19_GO:0048519 negative regulation of biological process	1.904235185	13.09142728
1	1	1	1	1	1	1	1	1	1	1	1	1	1	1	-3.917638804	-9.131048071	-12.44595083	-8.099252879	-14.05879323	-5.659597373	-13.26512923	-15.44940977	-7.754332372	-13.82895467	-11.45209634	-12.2744464	-16.4617179	-9.978362509	-11.21920977	GO:1903530	M111111111111111	15	0	692	17	41	27994	41.46341463	GO Biological Processes	19	regulation of secretion by cell	16.77350909	183|959|1129|1803|2335|2641|3553|3569|3586|3630|5443|5579|5972|6696|7040|7124|9370	AGT|CD40LG|CHRM2|DPP4|FN1|GCG|IL1B|IL6|IL10|INS|POMC|PRKCB|REN|SPP1|TGFB1|TNF|ADIPOQ	-13.80565884	-16.4617179	19_GO:0051179 localization	7.694037461	16.09113116
0	1	1	1	1	0	1	1	1	1	1	1	1	1	1	0	-6.819642403	-10.21823273	-8.390666597	-15.05926995	0	-11.28256175	-15.4347573	-5.531846155	-8.929633617	-16.3610285	-13.9732648	-12.02116086	-7.239610671	-8.390666597	ko04657	M011110111111111	13	0	93	10	38	27994	26.31578947	KEGG Pathway	24	IL-17 signaling pathway	79.21335597	3553|3565|3569|3576|3627|4318|5599|6347|6356|7124	IL1B|IL4|IL6|CXCL8|CXCL10|MMP9|MAPK8|CCL2|CCL11|TNF	-13.7307767	-16.3610285		7.143377816	27.85425295
1	1	1	1	1	1	1	1	1	1	1	1	1	1	1	-4.530506509	-8.842120097	-11.95109641	-7.813751989	-13.55672878	-5.447779388	-12.7985432	-14.84519831	-7.535918851	-13.32779212	-10.9935762	-11.78049238	-15.85294097	-9.589678063	-10.85793002	GO:0051046	M111111111111111	15	0	753	38	267	27994	14.23220974	GO Biological Processes	19	regulation of secretion	5.291055503	18|183|185|885|958|959|1129|1579|1803|1906|2244|2335|2641|2697|3091|3553|3565|3569|3586|3596|3630|4878|5443|5579|5879|5898|5950|5972|6382|6696|6863|7040|7099|7124|8529|9370|9971|23410	ABAT|AGT|AGTR1|CCK|CD40|CD40LG|CHRM2|CYP4A11|DPP4|EDN1|FGB|FN1|GCG|GJA1|HIF1A|IL1B|IL4|IL6|IL10|IL13|INS|NPPA|POMC|PRKCB|RAC1|RALA|RBP4|REN|SDC1|SPP1|TAC1|TGFB1|TLR4|TNF|CYP4F2|ADIPOQ|NR1H4|SIRT3	-13.49622625	-16.29841336	19_GO:0051179 localization	2.138172046	11.71329304
0	1	1	1	1	0	1	1	1	1	1	1	1	1	1	0	-6.782348378	-10.15228099	-8.343810383	-14.97297994	0	-11.21631092	-15.33862241	-5.503963793	-8.873374229	-16.26466735	-13.88722673	-11.94523946	-7.193064867	-8.343810383	hsa04657	M011110111111111	13	0	95	10	38	27994	26.31578947	KEGG Pathway	24	IL-17 signaling pathway	77.54570637	3553|3565|3569|3576|3627|4318|5599|6347|6356|7124	IL1B|IL4|IL6|CXCL8|CXCL10|MMP9|MAPK8|CCL2|CCL11|TNF	-13.65877489	-16.26466735		7.143377816	27.5529005
1	1	1	1	1	1	1	1	1	1	1	1	1	1	1	-11.028168	-3.646042671	-9.331899914	-7.127077873	-10.51847737	-4.67748626	-8.255800416	-8.620654627	-3.141318288	-11.76209031	-8.330019362	-7.979806041	-9.204570648	-7.968371163	-10.20873931	GO:0042060	M111111111111111	15	0	593	34	267	27994	12.7340824	GO Biological Processes	19	wound healing	6.011431747	18|350|825|958|959|1277|1906|2244|2335|2697|3043|3091|3569|3630|4088|4846|5054|5265|5340|5465|5579|5879|5967|6382|7040|7099|7124|7422|8529|10631|23186|23468|23764|55604	ABAT|APOH|CAPN3|CD40|CD40LG|COL1A1|EDN1|FGB|FN1|GJA1|HBB|HIF1A|IL6|INS|SMAD3|NOS3|SERPINE1|SERPINA1|PLG|PPARA|PRKCB|RAC1|REG1A|SDC1|TGFB1|TLR4|TNF|VEGFA|CYP4F2|POSTN|RCOR1|CBX5|MAFF|CARMIL1	-13.44713895	-16.2370916	19_GO:0050896 response to stimulus	2.040095637	12.10416602
1	1	1	1	1	1	1	1	1	1	1	1	1	1	1	-4.155909726	-6.439156455	-14.82610812	-10.2282725	-13.4660229	-6.06160255	-12.58933497	-15.16427422	-3.147725869	-11.78785326	-15.22420153	-16.10510311	-13.2133581	-10.71663489	-10.2282725	GO:0071396	M111111111111111	15	0	590	16	41	27994	39.02439024	GO Biological Processes	19	cellular response to lipid	18.51608103	338|3553|3569|3576|3586|3627|4846|5054|5465|5468|5599|6347|6696|7040|7124|7350	APOB|IL1B|IL6|CXCL8|IL10|CXCL10|NOS3|SERPINE1|PPARA|PPARG|MAPK8|CCL2|SPP1|TGFB1|TNF|UCP1	-13.55818851	-16.10510311	19_GO:0050896 response to stimulus	7.618232287	16.46866556
1	0	1	0	0	0	1	1	0	1	1	1	1	1	0	-8.333125008	0	-6.903753491	0	0	0	-5.313521723	-4.700752992	0	-7.250282943	-4.953189895	-6.85951901	-6.85951901	-7.363695505	0	GO:0034368	M101000110111110	9	0	32	12	267	27994	4.494382022	GO Biological Processes	19	protein-lipid complex remodeling	39.31741573	183|185|213|335|338|345|1071|3931|4353|5360|5444|55937	AGT|AGTR1|ALB|APOA1|APOB|APOC3|CETP|LCAT|MPO|PLTP|PON1|APOM	-13.30772995	-16.0742015	19_GO:0071840 cellular component organization or biogenesis	1.267925748	21.28217431
1	0	1	0	0	0	1	1	0	1	1	1	1	1	0	-8.333125008	0	-6.903753491	0	0	0	-5.313521723	-4.700752992	0	-7.250282943	-4.953189895	-6.85951901	-6.85951901	-7.363695505	0	GO:0034369	M101000110111110	9	0	32	12	267	27994	4.494382022	GO Biological Processes	19	plasma lipoprotein particle remodeling	39.31741573	183|185|213|335|338|345|1071|3931|4353|5360|5444|55937	AGT|AGTR1|ALB|APOA1|APOB|APOC3|CETP|LCAT|MPO|PLTP|PON1|APOM	-13.30772995	-16.0742015	19_GO:0071840 cellular component organization or biogenesis	1.267925748	21.28217431
1	1	1	1	1	1	1	1	1	1	1	1	1	1	1	-4.80029689	-8.393862804	-12.70792728	-7.528000326	-15.79291712	-4.96040778	-11.69744388	-13.18932392	-4.867618192	-12.45095449	-16.05846022	-13.98550712	-12.54963009	-9.869298245	-7.528000326	GO:0050900	M111111111111111	15	0	518	15	38	27994	39.47368421	GO Biological Processes	19	leukocyte migration	21.33255436	338|1803|3553|3565|3569|3576|3586|3627|5054|6347|6356|7040|7124|7412|7422	APOB|DPP4|IL1B|IL4|IL6|CXCL8|IL10|CXCL10|SERPINE1|CCL2|CCL11|TGFB1|TNF|VCAM1|VEGFA	-13.51838505	-16.05846022	19_GO:0040011 locomotion	7.929287278	17.22102799
1	1	1	1	1	1	1	1	1	1	1	1	1	1	1	-2.255887867	-10.36376292	-11.41178927	-6.077121028	-16.01560981	-4.738839644	-12.99784675	-13.83119512	-5.988596614	-10.70086199	-14.95901865	-12.87285139	-11.29404651	-9.357031602	-9.484313673	ko04060	M111111111111111	15	0	270	12	32	27994	37.5	KEGG Pathway	24	Cytokine-cytokine receptor interaction	38.88055556	959|3553|3565|3569|3576|3586|3596|3627|6347|7040|7124|7422	CD40LG|IL1B|IL4|IL6|CXCL8|IL10|IL13|CXCL10|CCL2|TGFB1|TNF|VEGFA	-13.4888986	-16.01560981		8.558164961	21.15854855
1	0	1	1	1	1	1	1	0	1	1	1	1	0	1	-14.50047412	0	-3.340192188	-4.971002813	-2.762678897	-3.858305389	-4.020035522	-3.056110183	0	-3.742532674	-3.446202254	-2.362847485	-4.305100686	0	-2.467818048	GO:0044282	M101111110111101	12	0	455	30	267	27994	11.23595506	GO Biological Processes	19	small molecule catabolic process	6.912952216	18|30|189|229|586|1579|1591|1610|2168|3242|3612|3795|4846|4907|5053|5105|5106|5444|5465|6817|7040|8529|8659|9370|23670|26007|51179|51181|51268|51733	ABAT|ACAA1|AGXT|ALDOB|BCAT1|CYP4A11|CYP24A1|DAO|FABP1|HPD|IMPA1|KHK|NOS3|NT5E|PAH|PCK1|PCK2|PON1|PPARA|SULT1A1|TGFB1|CYP4F2|ALDH4A1|ADIPOQ|CEMIP2|TKFC|HAO2|DCXR|PIPOX|UPB1	-13.22595175	-15.98114229	19_GO:0008152 metabolic process	1.932715405	12.4785722
1	1	1	1	1	1	1	1	1	1	1	1	1	1	1	-7.601939435	-5.070510109	-10.84894257	-5.836346536	-13.68647355	-3.49308512	-12.79286045	-11.33229908	-3.19800015	-11.99004068	-12.54196028	-12.05368169	-12.05368169	-6.850504128	-8.776041088	GO:0030335	M111111111111111	15	0	567	33	267	27994	12.35955056	GO Biological Processes	19	positive regulation of cell migration	6.10217387	81|183|958|1277|1906|2335|3091|3553|3565|3569|3576|3627|3630|3685|4088|4318|4846|5054|5879|5919|6356|6648|6662|6863|7040|7070|7124|7422|8829|9510|10631|55604|64750	ACTN4|AGT|CD40|COL1A1|EDN1|FN1|HIF1A|IL1B|IL4|IL6|CXCL8|CXCL10|INS|ITGAV|SMAD3|MMP9|NOS3|SERPINE1|RAC1|RARRES2|CCL11|SOD2|SOX9|TAC1|TGFB1|THY1|TNF|VEGFA|NRP1|ADAMTS1|POSTN|CARMIL1|SMURF2	-13.20987078	-15.95406594	19_GO:0040011 locomotion	2.014178735	12.04443804
1	0	1	0	0	0	1	1	0	1	1	1	1	1	0	-8.232467042	0	-6.848084474	0	0	0	-5.272431537	-4.659860263	0	-7.194527073	-4.912204277	-6.803862399	-6.803862399	-7.307914816	0	GO:0034367	M101000110111110	9	0	33	12	267	27994	4.494382022	GO Biological Processes	19	protein-containing complex remodeling	38.12597889	183|185|213|335|338|345|1071|3931|4353|5360|5444|55937	AGT|AGTR1|ALB|APOA1|APOB|APOC3|CETP|LCAT|MPO|PLTP|PON1|APOM	-13.14810298	-15.88157428	19_GO:0071840 cellular component organization or biogenesis	1.267925748	20.94051919
1	1	1	1	1	1	1	1	1	1	1	1	1	1	1	-9.747314669	-8.910878963	-10.77689189	-9.369149044	-15.17406021	-5.498153314	-11.44979217	-11.11792169	-5.838710713	-12.02512388	-13.80095764	-11.89791476	-13.22007378	-9.682094205	-9.369149044	GO:0030155	M111111111111111	15	0	738	37	267	27994	13.8576779	GO Biological Processes	19	regulation of cell adhesion	5.256528932	18|81|285|335|445|959|1051|1277|1803|2244|2335|3553|3565|3569|3576|3586|3685|4088|4092|5054|5105|5340|5465|5879|6347|6662|7037|7040|7070|7124|7412|7422|8829|9370|10551|10631|55604	ABAT|ACTN4|ANGPT2|APOA1|ASS1|CD40LG|CEBPB|COL1A1|DPP4|FGB|FN1|IL1B|IL4|IL6|CXCL8|IL10|ITGAV|SMAD3|SMAD7|SERPINE1|PCK1|PLG|PPARA|RAC1|CCL2|SOX9|TFRC|TGFB1|THY1|TNF|VCAM1|VEGFA|NRP1|ADIPOQ|AGR2|POSTN|CARMIL1	-13.06632092	-15.77910761	19_GO:0022610 biological adhesion	2.114452279	11.49957055
1	0	1	0	1	0	1	1	0	0	1	1	1	0	1	-14.6687128	0	-2.901704411	0	-3.274547539	0	-2.321801272	-2.674032087	0	0	-4.087768029	-2.861144539	-7.621809561	0	-2.860363045	GO:0001655	M101010110011101	9	0	331	26	267	27994	9.737827715	GO Biological Processes	19	urogenital system development	8.235672177	183|185|231|268|285|445|1285|1286|1396|1579|1636|4088|4092|4318|5950|5972|6382|6662|6772|7422|7827|8829|9245|9370|9510|25976	AGT|AGTR1|AKR1B1|AMH|ANGPT2|ASS1|COL4A3|COL4A4|CRIP1|CYP4A11|ACE|SMAD3|SMAD7|MMP9|RBP4|REN|SDC1|SOX9|STAT1|VEGFA|NPHS2|NRP1|GCNT3|ADIPOQ|ADAMTS1|TIPARP	-13.01694907	-15.71104493	19_GO:0032502 developmental process	1.814380222	12.99487638
1	1	1	1	1	0	1	1	0	1	1	1	1	1	1	-9.410670853	-2.948308227	-7.111462975	-3.888770092	-2.98433572	0	-4.304661548	-9.129508689	0	-6.475663422	-4.837895059	-3.565050247	-4.641582883	-6.675829813	-3.888770092	GO:0070482	M111110110111111	13	0	396	28	267	27994	10.48689139	GO Biological Processes	19	response to oxygen levels	7.413384784	18|81|133|285|1277|1471|1803|1906|1909|2034|2168|3091|3291|4088|4878|5105|5352|5465|5468|5967|7351|7352|7422|9370|10135|10631|51142|81575	ABAT|ACTN4|ADM|ANGPT2|COL1A1|CST3|DPP4|EDN1|EDNRA|EPAS1|FABP1|HIF1A|HSD11B2|SMAD3|NPPA|PCK1|PLOD2|PPARA|PPARG|REG1A|UCP2|UCP3|VEGFA|ADIPOQ|NAMPT|POSTN|CHCHD2|APOLD1	-13.01694907	-15.70999171	19_GO:0050896 response to stimulus	1.875042319	12.6131917
1	1	1	1	1	1	1	1	1	1	1	1	1	1	1	-3.811675543	-6.657871305	-11.78513399	-8.187460848	-12.63875421	-4.511851979	-10.99537697	-13.10941304	-5.410866261	-12.51947868	-13.92885658	-13.6004839	-15.57244948	-10.77141584	-10.27874102	ko05142	M111111111111111	15	0	102	10	41	27994	24.3902439	KEGG Pathway	24	Chagas disease (American trypanosomiasis)	66.93926351	1636|3553|3569|3576|3586|5054|5599|6347|7040|7124	ACE|IL1B|IL6|CXCL8|IL10|SERPINE1|MAPK8|CCL2|TGFB1|TNF	-13.09258127	-15.57244948		6.706641035	25.55093446
1	1	1	1	1	0	1	1	1	1	1	1	1	1	1	-8.468512322	-4.297161041	-9.715266262	-5.231525371	-9.303159349	0	-4.273711768	-9.066527703	-3.635397819	-6.431734158	-9.9577643	-6.972597349	-10.9985146	-9.441069691	-6.708393179	GO:1901653	M111110111111111	14	0	402	28	267	27994	10.48689139	GO Biological Processes	19	cellular response to peptide	7.30273725	154|183|185|231|445|1585|1906|2538|2641|2690|2697|3164|3553|3630|5105|5106|5468|5579|5919|5967|6464|6772|7099|7412|9349|9370|9971|10135	ADRB2|AGT|AGTR1|AKR1B1|ASS1|CYP11B2|EDN1|G6PC|GCG|GHR|GJA1|NR4A1|IL1B|INS|PCK1|PCK2|PPARG|PRKCB|RARRES2|REG1A|SHC1|STAT1|TLR4|VCAM1|RPL23|ADIPOQ|NR1H4|NAMPT	-12.85892311	-15.54242042	19_GO:0050896 response to stimulus	1.875042319	12.49049213
1	1	1	1	1	1	1	1	1	1	1	1	1	1	1	-7.283401657	-4.976219516	-10.62363617	-5.723565399	-13.43792968	-3.419225776	-12.56339744	-11.08907797	-3.141318288	-11.76209031	-12.29569928	-11.80856119	-11.80856119	-6.702142047	-8.623328647	GO:2000147	M111111111111111	15	0	593	33	267	27994	12.35955056	GO Biological Processes	19	positive regulation of cell motility	5.834624931	81|183|958|1277|1906|2335|3091|3553|3565|3569|3576|3627|3630|3685|4088|4318|4846|5054|5879|5919|6356|6648|6662|6863|7040|7070|7124|7422|8829|9510|10631|55604|64750	ACTN4|AGT|CD40|COL1A1|EDN1|FN1|HIF1A|IL1B|IL4|IL6|CXCL8|CXCL10|INS|ITGAV|SMAD3|MMP9|NOS3|SERPINE1|RAC1|RARRES2|CCL11|SOD2|SOX9|TAC1|TGFB1|THY1|TNF|VEGFA|NRP1|ADAMTS1|POSTN|CARMIL1|SMURF2	-12.72855306	-15.38652908	19_GO:0040011 locomotion	2.014178735	11.67712258
1	1	1	1	1	1	1	1	1	1	1	1	1	1	1	-5.775383562	-5.952830221	-10.02054419	-2.708782626	-11.09786859	-2.854002301	-10.01112926	-13.61994939	-3.727736358	-10.94624072	-7.488590111	-8.528680608	-8.528680608	-8.245486234	-6.89285996	GO:0051047	M111111111111111	15	0	374	27	267	27994	10.11235955	GO Biological Processes	19	positive regulation of secretion	7.569128162	18|183|885|1579|1906|2244|2641|2697|3091|3553|3565|3569|3586|3596|3630|4878|5879|5950|6382|6696|6863|7040|7099|7124|8529|9971|23410	ABAT|AGT|CCK|CYP4A11|EDN1|FGB|GCG|GJA1|HIF1A|IL1B|IL4|IL6|IL10|IL13|INS|NPPA|RAC1|RBP4|SDC1|SPP1|TAC1|TGFB1|TLR4|TNF|CYP4F2|NR1H4|SIRT3	-12.72855306	-15.38461213	19_GO:0048518 positive regulation of biological process	1.845102983	12.55048793
1	1	1	1	1	1	1	1	1	1	1	1	1	1	1	-3.697931055	-6.574199713	-11.61522459	-8.082401155	-12.46829205	-4.449709576	-10.84702881	-12.91737446	-5.348258621	-12.34908563	-13.73625816	-13.40809543	-15.35727028	-10.62320367	-10.15181254	hsa05142	M111111111111111	15	0	107	10	41	27994	24.3902439	KEGG Pathway	24	Chagas disease	63.81126054	1636|3553|3569|3576|3586|5054|5599|6347|7040|7124	ACE|IL1B|IL6|CXCL8|IL10|SERPINE1|MAPK8|CCL2|TGFB1|TNF	-12.91950015	-15.35727028		6.706641035	24.93049708
1	1	1	1	1	1	1	1	0	1	1	1	1	1	1	-5.88627906	-3.985539717	-9.890200618	-5.274498732	-7.362866408	-5.482060103	-7.636626686	-14.33944219	0	-8.909424885	-8.450411323	-9.798237799	-11.45637803	-5.872004802	-8.857351589	GO:0003018	M111111110111111	14	0	175	20	267	27994	7.490636704	GO Biological Processes	19	vascular process in circulatory system	11.98245051	133|154|183|185|1131|1401|1636|1889|1906|1909|2244|2697|2730|3630|4846|4878|6648|7040|7422|59272	ADM|ADRB2|AGT|AGTR1|CHRM3|CRP|ACE|ECE1|EDN1|EDNRA|FGB|GJA1|GCLM|INS|NOS3|NPPA|SOD2|TGFB1|VEGFA|ACE2	-12.6622214	-15.30950655	19_GO:0032501 multicellular organismal process	1.611003865	14.30133018
1	1	1	1	1	1	1	1	1	1	1	1	1	1	1	-2.884005677	-7.214640879	-14.25255928	-8.406908769	-13.63673904	-5.184907349	-10.51617395	-15.19311751	-4.483308406	-11.71734563	-14.53050643	-14.11970733	-14.11970733	-10.25737091	-10.27751041	GO:0071222	M111111111111111	15	0	208	12	46	27994	26.08695652	GO Biological Processes	19	cellular response to lipopolysaccharide	35.10953177	3553|3569|3576|3586|3627|4057|4846|5054|5599|6347|7040|7124	IL1B|IL6|CXCL8|IL10|CXCL10|LTF|NOS3|SERPINE1|MAPK8|CCL2|TGFB1|TNF	-12.77628389	-15.19311751	19_GO:0051704 multi-organism process	6.474307671	20.03192476
1	1	1	1	1	0	1	1	0	1	1	1	1	1	0	-5.933375438	-4.329910625	-7.442622157	-4.007689412	-4.788734604	0	-6.597845549	-7.065393325	0	-6.303805024	-5.98685099	-7.375609127	-10.7289677	-6.445611827	0	GO:0032368	M111110110111110	12	0	134	18	267	27994	6.741573034	GO Biological Processes	19	regulation of lipid transport	14.08385041	183|185|335|345|1071|1579|1906|3553|3685|5360|5443|5444|5468|5972|6696|6863|8529|9370	AGT|AGTR1|APOA1|APOC3|CETP|CYP4A11|EDN1|IL1B|ITGAV|PLTP|POMC|PON1|PPARG|REN|SPP1|TAC1|CYP4F2|ADIPOQ	-12.45609864	-15.08635044	19_GO:0051179 localization	1.534507566	14.89794357
1	1	1	1	1	1	1	1	1	1	1	1	1	1	1	-7.073094493	-4.913428643	-10.4736981	-5.648476143	-13.27241761	-3.370078711	-12.41058023	-10.92725281	-3.103564069	-11.6103209	-12.13176855	-11.64542044	-11.64542044	-6.603430924	-8.521604605	GO:0051272	M111111111111111	15	0	611	33	267	27994	12.35955056	GO Biological Processes	19	positive regulation of cellular component movement	5.662737454	81|183|958|1277|1906|2335|3091|3553|3565|3569|3576|3627|3630|3685|4088|4318|4846|5054|5879|5919|6356|6648|6662|6863|7040|7070|7124|7422|8829|9510|10631|55604|64750	ACTN4|AGT|CD40|COL1A1|EDN1|FN1|HIF1A|IL1B|IL4|IL6|CXCL8|CXCL10|INS|ITGAV|SMAD3|MMP9|NOS3|SERPINE1|RAC1|RARRES2|CCL11|SOD2|SOX9|TAC1|TGFB1|THY1|TNF|VEGFA|NRP1|ADAMTS1|POSTN|CARMIL1|SMURF2	-12.38890855	-15.01088783	19_GO:0048518 positive regulation of biological process	2.014178735	11.43536327
1	1	1	1	1	1	1	1	1	1	1	1	1	1	1	-2.34946855	-9.772482845	-10.57834361	-5.662256165	-14.9989805	-4.408478849	-12.15534299	-12.82628395	-5.652461505	-9.949419951	-13.94741315	-11.9521695	-10.46142363	-8.691380493	-8.896204673	hsa04060	M111111111111111	15	0	328	12	32	27994	37.5	KEGG Pathway	24	Cytokine-cytokine receptor interaction	32.00533537	959|3553|3565|3569|3576|3586|3596|3627|6347|7040|7124|7422	CD40LG|IL1B|IL4|IL6|CXCL8|IL10|IL13|CXCL10|CCL2|TGFB1|TNF|VEGFA	-12.6212083	-14.9989805		8.558164961	19.10802339
1	0	1	0	1	0	1	1	0	0	1	1	1	0	1	-13.69172801	0	-3.097665633	0	-3.474225646	0	-2.469764959	-2.867221546	0	0	-4.338059216	-3.056642845	-8.03293042	0	-3.012682618	GO:0072001	M101010110011101	9	0	293	24	267	27994	8.988764045	GO Biological Processes	19	renal system development	8.58810446	183|185|231|285|445|1285|1286|1579|1636|4088|4092|4318|5950|5972|6382|6662|6772|7422|7827|8829|9245|9370|9510|25976	AGT|AGTR1|AKR1B1|ANGPT2|ASS1|COL4A3|COL4A4|CYP4A11|ACE|SMAD3|SMAD7|MMP9|RBP4|REN|SDC1|SOX9|STAT1|VEGFA|NPHS2|NRP1|GCNT3|ADIPOQ|ADAMTS1|TIPARP	-12.32733266	-14.94119405	19_GO:0032502 developmental process	1.750418383	12.81292544
1	1	1	1	1	1	1	1	0	1	1	1	1	1	1	-7.552072458	-2.758928403	-10.49125711	-6.359755129	-7.42184342	-5.205662087	-9.210234911	-11.09210885	0	-10.0564796	-9.380264972	-10.36203003	-10.36203003	-7.540510742	-7.87519333	GO:0006979	M111111110111111	14	0	461	29	267	27994	10.86142322	GO Biological Processes	19	response to oxidative stress	6.59554624	1277|1471|1800|1906|2034|2168|2730|2877|3043|3091|3240|3417|3569|3586|3630|4318|4353|4846|5599|6382|6648|6772|7099|7124|7295|7350|7352|9370|23410	COL1A1|CST3|DPEP1|EDN1|EPAS1|FABP1|GCLM|GPX2|HBB|HIF1A|HP|IDH1|IL6|IL10|INS|MMP9|MPO|NOS3|MAPK8|SDC1|SOD2|STAT1|TLR4|TNF|TXN|UCP1|UCP3|ADIPOQ|SIRT3	-12.31708468	-14.92297714	19_GO:0050896 response to stimulus	1.904235185	11.88762498
1	1	1	1	1	1	1	1	1	1	1	1	1	1	1	-2.722834311	-7.073676203	-13.93969597	-8.237594219	-13.3521075	-5.073216329	-10.29015859	-14.85148815	-4.399022621	-11.46258827	-14.21724279	-13.80704416	-13.80704416	-10.03174319	-10.0789545	GO:0071219	M111111111111111	15	0	222	12	46	27994	26.08695652	GO Biological Processes	19	cellular response to molecule of bacterial origin	32.89541716	3553|3569|3576|3586|3627|4057|4846|5054|5599|6347|7040|7124	IL1B|IL6|CXCL8|IL10|CXCL10|LTF|NOS3|SERPINE1|MAPK8|CCL2|TGFB1|TNF	-12.50955438	-14.85148815	19_GO:0051704 multi-organism process	6.474307671	19.35661741
1	1	1	1	1	1	1	1	1	1	1	1	1	1	1	-7.228859455	-6.664862995	-7.255105099	-5.959332625	-10.95366125	-3.573682419	-13.04300996	-10.29755685	-3.25977955	-8.053598058	-10.02940112	-9.632884649	-9.632884649	-7.012424751	-8.94247734	GO:0050727	M111111111111111	15	0	540	31	267	27994	11.61048689	GO Biological Processes	19	regulation of inflammatory response	6.018962408	183|185|330|335|629|715|716|718|1051|1652|1776|3553|3565|3569|3586|3596|3630|4088|4318|4878|4907|5054|5465|5468|6863|7099|7124|9370|9971|23476|59272	AGT|AGTR1|BIRC3|APOA1|CFB|C1R|C1S|C3|CEBPB|DDT|DNASE1L3|IL1B|IL4|IL6|IL10|IL13|INS|SMAD3|MMP9|NPPA|NT5E|SERPINE1|PPARA|PPARG|TAC1|TLR4|TNF|ADIPOQ|NR1H4|BRD4|ACE2	-12.23765625	-14.83572337	19_GO:0050896 response to stimulus	1.960514038	11.55678196
1	1	1	1	1	1	1	1	1	1	1	1	1	1	1	-6.959654595	-4.879372378	-10.3924092	-5.607754676	-13.18264713	-3.34343571	-12.32769129	-10.83953129	-3.083084328	-11.52801428	-12.0428769	-11.55696781	-11.55696781	-6.549922469	-8.466421907	GO:0040017	M111111111111111	15	0	621	33	267	27994	12.35955056	GO Biological Processes	19	positive regulation of locomotion	5.571550055	81|183|958|1277|1906|2335|3091|3553|3565|3569|3576|3627|3630|3685|4088|4318|4846|5054|5879|5919|6356|6648|6662|6863|7040|7070|7124|7422|8829|9510|10631|55604|64750	ACTN4|AGT|CD40|COL1A1|EDN1|FN1|HIF1A|IL1B|IL4|IL6|CXCL8|CXCL10|INS|ITGAV|SMAD3|MMP9|NOS3|SERPINE1|RAC1|RARRES2|CCL11|SOD2|SOX9|TAC1|TGFB1|THY1|TNF|VEGFA|NRP1|ADAMTS1|POSTN|CARMIL1|SMURF2	-12.21755552	-14.80793582	19_GO:0040011 locomotion	2.014178735	11.30516726
1	1	1	1	1	1	1	1	1	1	1	1	1	1	1	-2.235234617	-7.830602334	-10.38788753	-4.129486158	-14.76636615	-2.96199473	-11.96254272	-12.59670258	-3.838606846	-9.777587491	-13.71609919	-11.74175299	-10.27118046	-8.539168751	-8.761496087	M5883	M111111111111111	15	0	343	12	32	27994	37.5	Canonical Pathways	11	NABA SECRETED FACTORS	30.60568513	3553|3565|3569|3576|3586|3596|3627|3630|6347|7040|7124|7422	IL1B|IL4|IL6|CXCL8|IL10|IL13|CXCL10|INS|CCL2|TGFB1|TNF|VEGFA	-12.44541686	-14.76636615		8.558164961	18.66303843
1	1	1	1	1	1	1	1	0	1	1	1	1	1	1	-2.651354948	-5.17604043	-11.10568858	-6.869548218	-11.84227178	-5.003101833	-10.05005232	-14.63961742	0	-9.685801243	-11.27343673	-11.0252399	-11.0252399	-7.864740257	-6.869548218	M167	M111111110111111	14	0	70	9	46	27994	19.56521739	Canonical Pathways	11	PID AP1 PATHWAY	78.24409938	1906|3565|3569|3576|3586|4318|4878|6347|7040	EDN1|IL4|IL6|CXCL8|IL10|MMP9|NPPA|CCL2|TGFB1	-12.3425803	-14.63961742		5.849050476	26.25147981
1	0	1	1	1	1	1	1	0	1	1	1	1	1	1	-5.697980201	0	-7.274168444	-3.92405224	-4.677692263	-4.07461335	-4.852662298	-11.76388081	0	-6.163826329	-5.847452937	-7.207275022	-8.817589531	-4.733961871	-5.622718831	GO:0035296	M101111110111111	13	0	143	18	267	27994	6.741573034	GO Biological Processes	19	regulation of tube diameter	13.19745423	133|154|183|185|1131|1401|1636|1889|1906|1909|2244|2697|2730|3630|4846|4878|6648|59272	ADM|ADRB2|AGT|AGTR1|CHRM3|CRP|ACE|ECE1|EDN1|EDNRA|FGB|GJA1|GCLM|INS|NOS3|NPPA|SOD2|ACE2	-12.00909968	-14.57720358	19_GO:0065007 biological regulation	1.534507566	14.34979612
1	0	1	1	1	1	1	1	0	1	1	1	1	1	1	-5.697980201	0	-7.274168444	-3.92405224	-4.677692263	-4.07461335	-4.852662298	-11.76388081	0	-6.163826329	-5.847452937	-7.207275022	-8.817589531	-4.733961871	-5.622718831	GO:0050880	M101111110111111	13	0	143	18	267	27994	6.741573034	GO Biological Processes	19	regulation of blood vessel size	13.19745423	133|154|183|185|1131|1401|1636|1889|1906|1909|2244|2697|2730|3630|4846|4878|6648|59272	ADM|ADRB2|AGT|AGTR1|CHRM3|CRP|ACE|ECE1|EDN1|EDNRA|FGB|GJA1|GCLM|INS|NOS3|NPPA|SOD2|ACE2	-12.00909968	-14.57720358	19_GO:0032501 multicellular organismal process	1.534507566	14.34979612
1	0	1	1	1	1	1	1	0	1	1	1	1	1	1	-5.697980201	0	-7.274168444	-3.92405224	-4.677692263	-4.07461335	-4.852662298	-11.76388081	0	-6.163826329	-5.847452937	-7.207275022	-8.817589531	-4.733961871	-5.622718831	GO:0097746	M101111110111111	13	0	143	18	267	27994	6.741573034	GO Biological Processes	19	regulation of blood vessel diameter	13.19745423	133|154|183|185|1131|1401|1636|1889|1906|1909|2244|2697|2730|3630|4846|4878|6648|59272	ADM|ADRB2|AGT|AGTR1|CHRM3|CRP|ACE|ECE1|EDN1|EDNRA|FGB|GJA1|GCLM|INS|NOS3|NPPA|SOD2|ACE2	-12.00909968	-14.57720358	19_GO:0032501 multicellular organismal process	1.534507566	14.34979612
1	1	1	1	1	0	1	1	1	1	1	1	1	1	1	-5.723578433	-4.948536827	-8.350692964	-4.508693298	-7.662231153	0	-7.985089664	-9.236255138	-5.963157172	-6.131677027	-7.110038582	-8.260098737	-12.80299053	-6.301871926	-6.04567744	GO:0046883	M111110111111111	14	0	274	23	267	27994	8.61423221	GO Biological Processes	19	regulation of hormone secretion	8.800978704	18|183|185|1803|1906|2244|2641|2697|3091|3553|3569|3630|4878|5443|5879|5950|5972|6696|6863|7124|9370|9971|23410	ABAT|AGT|AGTR1|DPP4|EDN1|FGB|GCG|GJA1|HIF1A|IL1B|IL6|INS|NPPA|POMC|RAC1|RBP4|REN|SPP1|TAC1|TNF|ADIPOQ|NR1H4|SIRT3	-12.0054477	-14.56637302	19_GO:0023052 signaling	1.717085572	12.73376035
1	0	1	1	1	1	1	1	0	1	1	1	1	1	1	-5.672877938	0	-7.256138055	-3.915095076	-4.6658053	-4.065632989	-4.84073825	-11.73637058	0	-6.148841161	-5.832532276	-7.189257922	-8.796410422	-4.722062551	-5.61067091	GO:0035150	M101111110111111	13	0	144	18	267	27994	6.741573034	GO Biological Processes	19	regulation of tube size	13.10580524	133|154|183|185|1131|1401|1636|1889|1906|1909|2244|2697|2730|3630|4846|4878|6648|59272	ADM|ADRB2|AGT|AGTR1|CHRM3|CRP|ACE|ECE1|EDN1|EDNRA|FGB|GJA1|GCLM|INS|NOS3|NPPA|SOD2|ACE2	-11.97337565	-14.5228933	19_GO:0065007 biological regulation	1.534507566	14.29194185
1	0	1	1	1	0	1	1	0	1	1	1	1	1	1	-9.017731292	0	-6.06133499	-2.718745525	-2.064726787	0	-3.255944035	-8.086925214	0	-5.370643728	-3.855694473	-2.680378643	-3.69576631	-5.538259352	-2.718745525	GO:0036293	M101110110111111	12	0	371	26	267	27994	9.737827715	GO Biological Processes	19	response to decreased oxygen levels	7.347729085	18|81|133|285|1471|1803|1906|1909|2034|2168|3091|3291|4088|4878|5105|5352|5465|5967|7351|7352|7422|9370|10135|10631|51142|81575	ABAT|ACTN4|ADM|ANGPT2|CST3|DPP4|EDN1|EDNRA|EPAS1|FABP1|HIF1A|HSD11B2|SMAD3|NPPA|PCK1|PLOD2|PPARA|REG1A|UCP2|UCP3|VEGFA|ADIPOQ|NAMPT|POSTN|CHCHD2|APOLD1	-11.97337565	-14.52029025	19_GO:0050896 response to stimulus	1.814380222	12.07810575
1	1	1	1	1	1	1	1	1	1	1	1	1	1	1	-6.85333381	-7.408554235	-12.56981925	-6.695729376	-13.91810474	-2.758106746	-9.714856848	-11.76078553	-3.629056416	-10.61703491	-14.42055264	-12.42507861	-13.9251399	-9.422097493	-9.937332404	GO:0045765	M111111111111111	15	0	404	13	38	27994	34.21052632	GO Biological Processes	19	regulation of angiogenesis	23.70518499	3553|3569|3576|3586|3627|4846|5054|5468|5579|6356|6772|7124|7422	IL1B|IL6|CXCL8|IL10|CXCL10|NOS3|SERPINE1|PPARG|PRKCB|CCL11|STAT1|TNF|VEGFA	-12.14248336	-14.42055264	19_GO:0032502 developmental process	7.696021735	16.94801663
1	1	1	1	1	1	1	1	1	1	1	1	1	1	1	-3.531121277	-12.3874859	-13.00481659	-6.077121028	-10.83550853	-3.262913011	-9.61411738	-12.26576857	-5.988596614	-12.34782299	-10.09313807	-9.771826681	-11.29404651	-14.40774426	-13.2703057	GO:0051091	M111111111111111	15	0	270	11	31	27994	35.48387097	GO Biological Processes	19	positive regulation of DNA-binding transcription factor activity	36.79020311	959|1906|3553|3569|3586|3630|4057|5468|5579|7124|7422	CD40LG|EDN1|IL1B|IL6|IL10|INS|LTF|PPARG|PRKCB|TNF|VEGFA	-12.13703607	-14.40774426	19_GO:0048518 positive regulation of biological process	8.59347464	19.67577228
1	1	1	1	1	1	1	1	1	1	1	1	1	1	1	-2.474551782	-6.851951555	-13.44843407	-7.971365036	-12.90495392	-4.897617124	-9.935032045	-14.31524209	-4.266382231	-11.06239937	-13.72529436	-13.31612549	-13.31612549	-9.677281347	-9.766729707	GO:0071216	M111111111111111	15	0	246	12	46	27994	26.08695652	GO Biological Processes	19	cellular response to biotic stimulus	29.68610817	3553|3569|3576|3586|3627|4057|4846|5054|5599|6347|7040|7124	IL1B|IL6|CXCL8|IL10|CXCL10|LTF|NOS3|SERPINE1|MAPK8|CCL2|TGFB1|TNF	-12.06240863	-14.31524209	19_GO:0050896 response to stimulus	6.474307671	18.333763
1	1	1	1	1	1	1	1	1	1	1	1	1	1	1	-8.037322243	-5.924489685	-4.812486095	-2.692364426	-5.39975465	-5.620190704	-7.021102658	-5.571840532	-3.710738819	-6.60405398	-7.444099761	-5.923307088	-4.748722555	-5.484968799	-2.692364426	GO:0006066	M111111111111111	15	0	379	26	267	27994	9.737827715	GO Biological Processes	19	alcohol metabolic process	7.192631901	231|335|338|1071|1544|1576|1577|1585|2819|3553|3565|3612|3931|4864|5105|5106|5444|5950|6817|7124|8029|8542|8574|9971|26007|79153	AKR1B1|APOA1|APOB|CETP|CYP1A2|CYP3A4|CYP3A5|CYP11B2|GPD1|IL1B|IL4|IMPA1|LCAT|NPC1|PCK1|PCK2|PON1|RBP4|SULT1A1|TNF|CUBN|APOL1|AKR7A2|NR1H4|TKFC|GDPD3	-11.76680628	-14.30014808	19_GO:0008152 metabolic process	1.814380222	11.91108321
1	0	1	1	0	0	1	1	0	1	1	1	1	1	0	-7.936594336	0	-4.796474378	-4.310477142	0	0	-3.745995912	-3.147786638	0	-5.136588317	-4.886700717	-4.753155921	-6.322530925	-5.248166804	0	GO:0097006	M101100110111110	10	0	106	16	267	27994	5.992509363	GO Biological Processes	19	regulation of plasma lipoprotein particle levels	15.82587803	183|185|213|335|338|345|1071|3931|4353|4864|5360|5444|8029|9370|9971|55937	AGT|AGTR1|ALB|APOA1|APOB|APOC3|CETP|LCAT|MPO|NPC1|PLTP|PON1|CUBN|ADIPOQ|NR1H4|APOM	-11.76411099	-14.2908222	19_GO:0050789 regulation of biological process	1.452546218	15.00698962
1	1	1	1	1	1	1	1	1	1	1	1	1	1	1	-2.769878124	-9.769223432	-9.350404271	-4.947936644	-14.2644424	-5.1003091	-12.40797032	-12.88088001	-6.002766697	-9.8846849	-11.50733851	-11.25893781	-9.282473714	-6.099963709	-9.184379101	ko05321	M111111111111111	15	0	65	8	32	27994	25	KEGG Pathway	24	Inflammatory bowel disease (IBD)	107.6692308	3553|3565|3569|3586|3596|6772|7040|7124	IL1B|IL4|IL6|IL10|IL13|STAT1|TGFB1|TNF	-12.0185578	-14.2644424		7.654655446	29.12619442
1	0	1	0	1	0	1	1	0	0	1	1	1	0	1	-12.91640228	0	-3.148140462	0	-3.525581982	0	-2.507845883	-2.917038679	0	0	-4.402436583	-3.107007852	-8.138542703	0	-3.051796523	GO:0001822	M101010110011101	9	0	284	23	267	27994	8.61423221	GO Biological Processes	19	kidney development	8.491085087	183|185|231|285|445|1285|1286|1579|1636|4088|4092|4318|5972|6382|6662|6772|7422|7827|8829|9245|9370|9510|25976	AGT|AGTR1|AKR1B1|ANGPT2|ASS1|COL4A3|COL4A4|CYP4A11|ACE|SMAD3|SMAD7|MMP9|REN|SDC1|SOX9|STAT1|VEGFA|NPHS2|NRP1|GCNT3|ADIPOQ|ADAMTS1|TIPARP	-11.70983529	-14.23001564	19_GO:0032502 developmental process	1.717085572	12.45129575
1	0	1	0	1	0	0	1	0	1	1	1	1	1	0	-10.87924894	0	-3.142447111	0	-2.380588419	0	0	-2.911418429	0	-2.342442543	-2.169389224	-3.101326707	-2.077473688	-2.420091921	0	GO:0009410	M101010010111110	9	0	285	23	267	27994	8.61423221	GO Biological Processes	19	response to xenobiotic stimulus	8.461291806	18|30|445|670|1544|1576|1577|1800|1906|2052|2326|2690|2944|4835|5105|5106|5468|6817|6863|8574|10249|22977|25976	ABAT|ACAA1|ASS1|BPHL|CYP1A2|CYP3A4|CYP3A5|DPEP1|EDN1|EPHX1|FMO1|GHR|GSTM1|NQO2|PCK1|PCK2|PPARG|SULT1A1|TAC1|AKR7A2|GLYAT|AKR7A3|TIPARP	-11.68338917	-14.19713541	19_GO:0050896 response to stimulus	1.717085572	12.42381399
1	1	1	0	1	1	1	1	0	1	1	1	1	1	1	-8.153368014	-3.814120817	-7.884141804	0	-7.018839325	-5.252252813	-8.93246733	-7.441850109	0	-8.505670532	-6.550528822	-9.336800867	-7.805459574	-7.106434153	-6.721765578	GO:2000377	M111011110111111	13	0	200	20	267	27994	7.490636704	GO Biological Processes	19	regulation of reactive oxygen species metabolic process	10.48464419	183|185|445|1401|1906|3043|3091|3240|3553|3586|3630|4088|4835|5879|7040|7099|7124|7350|23410|59272	AGT|AGTR1|ASS1|CRP|EDN1|HBB|HIF1A|HP|IL1B|IL10|INS|SMAD3|NQO2|RAC1|TGFB1|TLR4|TNF|UCP1|SIRT3|ACE2	-11.6707605	-14.17816656	19_GO:0050789 regulation of biological process	1.611003865	13.20959268
1	1	1	0	1	1	1	1	0	1	1	1	1	1	1	-10.2518232	-4.609693412	-6.337242433	0	-5.159197757	-4.43763812	-5.335466628	-6.026499833	0	-6.770789662	-4.854607242	-4.721136564	-6.282092234	-5.215900192	-6.109860258	GO:0042136	M111011110111111	13	0	108	16	267	27994	5.992509363	GO Biological Processes	19	neurotransmitter biosynthetic process	15.53280621	18|183|189|445|1906|2644|3043|3553|3586|4088|4846|5053|5879|7099|7124|51733	ABAT|AGT|AGXT|ASS1|EDN1|GCHFR|HBB|IL1B|IL10|SMAD3|NOS3|PAH|RAC1|TLR4|TNF|UPB1	-11.65705386	-14.15821097	19_GO:0008152 metabolic process	1.452546218	14.8489984
1	1	1	1	1	1	1	1	1	1	1	1	1	1	1	-2.721266496	-9.701585214	-9.269172023	-4.908210877	-14.15376689	-5.060536842	-12.3119532	-12.77059128	-5.962808289	-9.803266363	-11.41156608	-11.16324693	-9.201268074	-6.046747653	-9.116844427	hsa05321	M111111111111111	15	0	67	8	32	27994	25	KEGG Pathway	24	Inflammatory bowel disease	104.4552239	3553|3565|3569|3586|3596|6772|7040|7124	IL1B|IL4|IL6|IL10|IL13|STAT1|TGFB1|TNF	-11.92478304	-14.15376689		7.654655446	28.68093328
1	1	1	1	1	1	1	1	0	1	1	1	1	1	1	-6.135415951	-5.041026585	-9.47288955	-7.218293528	-13.60875644	-3.469983008	-8.372010436	-13.93511761	0	-9.125806331	-11.07682835	-10.63620945	-11.97701769	-5.593679969	-8.728295049	hsa05200	M111111110111111	14	0	575	31	267	27994	11.61048689	KEGG Pathway	24	Pathways in cancer	5.652590783	183|185|189|231|330|1285|1286|1287|1906|1909|2034|2335|2944|3091|3565|3569|3576|3596|3685|4088|4318|4616|4893|5468|5579|5599|5879|5898|6772|7040|7422	AGT|AGTR1|AGXT|AKR1B1|BIRC3|COL4A3|COL4A4|COL4A5|EDN1|EDNRA|EPAS1|FN1|GSTM1|HIF1A|IL4|IL6|CXCL8|IL13|ITGAV|SMAD3|MMP9|GADD45B|NRAS|PPARG|PRKCB|MAPK8|RAC1|RALA|STAT1|TGFB1|VEGFA	-11.59807548	-14.09307228		1.960514038	11.06195492
1	1	1	1	1	0	1	1	1	1	1	1	1	1	1	-5.775999029	-4.678564914	-7.814918522	-4.241054358	-7.192052403	0	-7.512990865	-8.633390479	-5.68967344	-5.73257683	-6.643695051	-7.72497422	-12.0538361	-5.901521802	-5.708116704	GO:0046879	M111110111111111	14	0	321	24	267	27994	8.988764045	GO Biological Processes	19	hormone secretion	7.838986314	18|133|183|185|1803|1906|2244|2641|2697|3091|3553|3569|3630|4878|5443|5879|5950|5972|6696|6863|7124|9370|9971|23410	ABAT|ADM|AGT|AGTR1|DPP4|EDN1|FGB|GCG|GJA1|HIF1A|IL1B|IL6|INS|NPPA|POMC|RAC1|RBP4|REN|SPP1|TAC1|TNF|ADIPOQ|NR1H4|SIRT3	-11.56576385	-14.0546865	19_GO:0023052 signaling	1.750418383	12.09330597
1	1	1	1	1	1	1	1	1	1	1	1	1	1	1	-9.318417635	-6.987778347	-8.933152446	-3.312106827	-6.649656562	-3.46062895	-5.431619777	-7.013996239	-4.34764618	-2.598487946	-6.183818399	-7.375501389	-5.980944896	-6.736838964	-6.411535077	GO:0001894	M111111111111111	15	0	231	21	267	27994	7.865168539	GO Biological Processes	19	tissue homeostasis	9.531494723	12|154|213|231|563|567|580|2034|3569|4057|4846|5879|5950|6662|6696|7033|7037|7099|7422|8029|29887	SERPINA3|ADRB2|ALB|AKR1B1|AZGP1|B2M|BARD1|EPAS1|IL6|LTF|NOS3|RAC1|RBP4|SOX9|SPP1|TFF3|TFRC|TLR4|VEGFA|CUBN|SNX10	-11.54573055	-14.02866284	19_GO:0032501 multicellular organismal process	1.647442664	12.7769393
0	1	1	1	1	0	1	1	1	1	1	1	1	1	1	0	-8.834053963	-12.04790054	-3.301198639	-13.14123787	0	-10.12269481	-12.96576503	-4.336505813	-9.625292278	-13.98522044	-11.92963327	-10.34067325	-9.864584042	-6.39301553	GO:0030595	M011110111111111	13	0	233	11	38	27994	28.94736842	GO Biological Processes	19	leukocyte chemotaxis	34.7790829	1803|3553|3565|3569|3576|3586|3627|5054|6347|6356|7422	DPP4|IL1B|IL4|IL6|CXCL8|IL10|CXCL10|SERPINE1|CCL2|CCL11|VEGFA	-11.78198009	-13.98522044	19_GO:0040011 locomotion	7.357035129	19.0891797
1	1	1	1	1	1	1	1	0	1	1	1	1	1	1	-8.351462853	-3.157427162	-5.832560694	-2.743566055	-6.732796008	-2.935697983	-5.973736279	-8.372809403	0	-5.507729798	-6.035042346	-7.864784246	-5.736002337	-4.666520327	-3.809734741	GO:0045055	M111111110111111	14	0	798	36	267	27994	13.48314607	GO Biological Processes	19	regulated exocytosis	4.729914674	12|30|81|213|335|350|567|718|1129|1471|2244|2335|3043|3240|3417|3565|3596|3685|4057|4318|4353|4878|4893|5054|5265|5340|5579|5879|5919|6590|7040|7123|7422|23406|25840|55754	SERPINA3|ACAA1|ACTN4|ALB|APOA1|APOH|B2M|C3|CHRM2|CST3|FGB|FN1|HBB|HP|IDH1|IL4|IL13|ITGAV|LTF|MMP9|MPO|NPPA|NRAS|SERPINE1|SERPINA1|PLG|PRKCB|RAC1|RARRES2|SLPI|TGFB1|CLEC3B|VEGFA|COTL1|METTL7A|TMEM30A	-11.47326304	-13.95028647	19_GO:0051179 localization	2.090212056	10.49003019
1	1	1	1	1	1	1	1	1	1	1	1	1	1	1	-5.6349407	-10.68184156	-10.69717876	-9.635999177	-13.46608838	-6.801767801	-10.88478118	-11.3162647	-6.94517437	-10.24448455	-13.93212851	-11.97788255	-11.97788255	-9.087783471	-11.35392259	GO:0022407	M111111111111111	15	0	441	13	38	27994	34.21052632	GO Biological Processes	19	regulation of cell-cell adhesion	21.7163146	959|1803|3553|3565|3569|3586|5465|6347|7040|7124|7412|7422|9370	CD40LG|DPP4|IL1B|IL4|IL6|IL10|PPARA|CCL2|TGFB1|TNF|VCAM1|VEGFA|ADIPOQ	-11.74724137	-13.93212851	19_GO:0022610 biological adhesion	7.696021735	16.16688506
1	0	1	1	1	0	1	1	0	1	1	1	1	1	1	-8.386901874	0	-6.156714916	-2.759467897	-2.103670034	0	-3.309574841	-8.210622018	0	-5.45258162	-3.922361479	-2.732252632	-3.761972869	-5.620516251	-2.759467897	GO:0001666	M101110110111111	12	0	359	25	267	27994	9.36329588	GO Biological Processes	19	response to hypoxia	7.301284258	18|81|133|285|1471|1803|1906|1909|2034|2168|3091|3291|4088|4878|5105|5352|5465|5967|7351|7352|7422|9370|10631|51142|81575	ABAT|ACTN4|ADM|ANGPT2|CST3|DPP4|EDN1|EDNRA|EPAS1|FABP1|HIF1A|HSD11B2|SMAD3|NPPA|PCK1|PLOD2|PPARA|REG1A|UCP2|UCP3|VEGFA|ADIPOQ|POSTN|CHCHD2|APOLD1	-11.44418474	-13.91368756	19_GO:0050896 response to stimulus	1.782833538	11.79167425
1	0	1	0	1	1	1	1	0	1	1	1	1	1	0	-11.54445289	0	-7.462064008	0	-4.801548539	-5.956788716	-4.976889501	-5.579860158	0	-4.747031125	-4.498811664	-7.395037688	-5.833841244	-4.857941751	0	GO:0098754	M101011110111110	11	0	133	17	267	27994	6.367041199	GO Biological Processes	19	detoxification	13.40142491	30|213|2168|2877|2944|3043|3049|3240|4353|4501|4846|6648|7124|7295|22977|23410|55937	ACAA1|ALB|FABP1|GPX2|GSTM1|HBB|HBQ1|HP|MPO|MT1X|NOS3|SOD2|TNF|TXN|AKR7A3|SIRT3|APOM	-11.44418474	-13.9096263	19_GO:0098754 detoxification	1.494264824	14.0678578
1	1	1	1	1	1	1	1	1	1	1	1	1	1	1	-7.011247893	-7.154383816	-12.06462188	-6.443809946	-13.40804301	-2.635792786	-9.336444667	-11.2592327	-3.502845725	-10.19665962	-13.86942437	-11.92048889	-13.37584724	-9.044868262	-9.59728442	GO:1901342	M111111111111111	15	0	446	13	38	27994	34.21052632	GO Biological Processes	19	regulation of vasculature development	21.47285815	3553|3569|3576|3586|3627|4846|5054|5468|5579|6356|6772|7124|7422	IL1B|IL6|CXCL8|IL10|CXCL10|NOS3|SERPINE1|PPARG|PRKCB|CCL11|STAT1|TNF|VEGFA	-11.70214616	-13.86942437	19_GO:0032502 developmental process	7.696021735	16.06866787
1	1	1	1	1	1	1	1	0	1	1	1	1	1	1	-6.406293191	-3.602508546	-11.99252118	-6.365540613	-8.108588725	-6.633513507	-10.07844222	-12.90480766	0	-11.22399288	-9.050141921	-11.87429642	-10.29114248	-8.212684504	-8.078904414	GO:0000302	M111111110111111	14	0	236	21	267	27994	7.865168539	GO Biological Processes	19	response to reactive oxygen species	9.329556275	1277|1471|1800|1906|2168|3043|3240|3569|3586|4318|4353|4846|5599|6382|6648|6772|7124|7295|7350|7352|23410	COL1A1|CST3|DPEP1|EDN1|FABP1|HBB|HP|IL6|IL10|MMP9|MPO|NOS3|MAPK8|SDC1|SOD2|STAT1|TNF|TXN|UCP1|UCP3|SIRT3	-11.38307334	-13.84283776	19_GO:0050896 response to stimulus	1.647442664	12.60993053
1	1	1	1	1	0	1	1	1	1	1	1	1	1	1	-5.600549572	-4.616160946	-7.691350337	-4.179245984	-7.083540173	0	-7.403988318	-8.494396082	-5.626372577	-5.640531681	-6.536162055	-7.60157199	-11.88093087	-5.809157574	-5.630114364	GO:0009914	M111110111111111	14	0	333	24	267	27994	8.988764045	GO Biological Processes	19	hormone transport	7.556500321	18|133|183|185|1803|1906|2244|2641|2697|3091|3553|3569|3630|4878|5443|5879|5950|5972|6696|6863|7124|9370|9971|23410	ABAT|ADM|AGT|AGTR1|DPP4|EDN1|FGB|GCG|GJA1|HIF1A|IL1B|IL6|INS|NPPA|POMC|RAC1|RBP4|REN|SPP1|TAC1|TNF|ADIPOQ|NR1H4|SIRT3	-11.24775345	-13.70191399	19_GO:0051179 localization	1.750418383	11.81106819
1	1	1	1	1	1	1	1	1	1	1	1	1	1	1	-6.892648726	-5.827653318	-9.446900024	-3.933261753	-13.57250702	-3.033690025	-11.36134738	-12.2576454	-2.844262677	-8.016167538	-13.69057191	-11.79600451	-11.79600451	-7.088890988	-7.822725714	M5885	M111111111111111	15	0	751	15	38	27994	39.47368421	Canonical Pathways	11	NABA MATRISOME ASSOCIATED	14.71406546	3553|3565|3569|3576|3586|3627|3630|4318|5054|6347|6356|6590|7040|7124|7422	IL1B|IL4|IL6|CXCL8|IL10|CXCL10|INS|MMP9|SERPINE1|CCL2|CCL11|SLPI|TGFB1|TNF|VEGFA	-11.55650437	-13.69057191		7.929287278	14.04551687
1	1	1	1	1	1	1	1	0	1	1	1	1	1	1	-6.067919395	-2.607597308	-6.206546122	-2.303258272	-5.777145284	-2.44509807	-3.745266411	-9.208322121	0	-5.680598452	-6.388970437	-6.119368422	-8.514660347	-3.603001004	-4.687711198	GO:0090066	M111111110111111	14	0	521	29	267	27994	10.86142322	GO Biological Processes	19	regulation of anatomical structure size	5.835982373	133|154|183|185|1072|1131|1401|1636|1889|1906|1909|2244|2335|2697|2730|2764|3630|4846|4878|5879|6356|6557|6648|6696|7422|8829|23406|55604|59272	ADM|ADRB2|AGT|AGTR1|CFL1|CHRM3|CRP|ACE|ECE1|EDN1|EDNRA|FGB|FN1|GJA1|GCLM|GMFB|INS|NOS3|NPPA|RAC1|CCL11|SLC12A1|SOD2|SPP1|VEGFA|NRP1|COTL1|CARMIL1|ACE2	-11.1052228	-13.55385086	19_GO:0065007 biological regulation	1.904235185	10.93400931
1	1	1	1	1	1	1	1	0	1	1	1	1	1	1	-4.772939247	-4.254923841	-12.38563786	-7.463972619	-11.46746224	-5.843233953	-6.472547994	-13.54478466	0	-9.545442036	-12.60655759	-12.27986491	-12.27986491	-7.99314859	-9.404981577	ko05418	M111111110111111	14	0	142	10	46	27994	21.73913043	KEGG Pathway	24	Fluid shear stress and atherosclerosis	42.85670545	1906|2944|3553|4318|4846|5599|6347|7124|7412|7422	EDN1|GSTM1|IL1B|MMP9|NOS3|MAPK8|CCL2|TNF|VCAM1|VEGFA	-11.44894951	-13.54478466		6.081553097	20.28660119
1	0	1	0	1	1	1	1	0	1	1	1	1	1	1	-11.67556277	0	-3.697723755	0	-4.261261269	-4.642621666	-2.481408269	-3.357684898	0	-2.274565923	-3.825027363	-4.606693966	-3.636917098	-3.312149035	-2.127736158	GO:0051186	M101011110111111	12	0	603	31	267	27994	11.61048689	GO Biological Processes	19	cofactor metabolic process	5.390115589	229|231|259|1544|1800|2203|2326|2348|2730|2819|2944|3043|3049|3091|3240|3417|3630|4353|4907|5465|5879|7298|8029|8529|8574|10135|10249|51181|51268|55856|60496	ALDOB|AKR1B1|AMBP|CYP1A2|DPEP1|FBP1|FMO1|FOLR1|GCLM|GPD1|GSTM1|HBB|HBQ1|HIF1A|HP|IDH1|INS|MPO|NT5E|PPARA|RAC1|TYMS|CUBN|CYP4F2|AKR7A2|NAMPT|GLYAT|DCXR|PIPOX|ACOT13|AASDHPPT	-11.09413659	-13.53730175	19_GO:0008152 metabolic process	1.960514038	10.69447769
1	1	1	1	1	0	1	1	1	1	1	1	1	1	1	-7.076401818	-6.162837349	-9.004355675	-4.149206301	-9.95630926	0	-10.38969404	-11.1947637	-3.85365417	-9.822631927	-9.219751492	-10.32104535	-8.901344142	-7.133504741	-5.592197175	GO:0032103	M111110111111111	14	0	339	24	267	27994	8.988764045	GO Biological Processes	19	positive regulation of response to external stimulus	7.422756952	183|185|350|718|1051|1652|1906|3553|3565|3569|3576|3627|4088|4878|5054|5340|5879|5919|6863|7040|7099|7124|7422|8829	AGT|AGTR1|APOH|C3|CEBPB|DDT|EDN1|IL1B|IL4|IL6|CXCL8|CXCL10|SMAD3|NPPA|SERPINE1|PLG|RAC1|RARRES2|TAC1|TGFB1|TLR4|TNF|VEGFA|NRP1	-11.09328494	-13.53105507	19_GO:0048518 positive regulation of biological process	1.750418383	11.67517549
1	1	1	0	1	1	1	1	1	1	1	1	1	1	1	-8.020431817	-3.554801065	-4.597617793	0	-5.087062795	-3.385924924	-2.689294058	-5.529665627	-4.271640938	-2.526359551	-7.441875446	-5.832516545	-7.200812654	-3.825133015	-3.237726724	GO:0042445	M111011111111111	14	0	245	21	267	27994	7.865168539	GO Biological Processes	19	hormone metabolic process	8.986837881	30|133|231|335|1544|1576|1577|1585|1636|1889|2690|3091|3291|3553|5950|5972|6696|6817|7124|25976|59272	ACAA1|ADM|AKR1B1|APOA1|CYP1A2|CYP3A4|CYP3A5|CYP11B2|ACE|ECE1|GHR|HIF1A|HSD11B2|IL1B|RBP4|REN|SPP1|SULT1A1|TNF|TIPARP|ACE2	-11.08706137	-13.51950266	19_GO:0008152 metabolic process	1.647442664	12.32148789
1	1	1	1	1	1	1	1	1	1	1	1	1	1	1	-2.494689963	-7.203106041	-11.80559731	-6.351233642	-13.40898155	-2.989110013	-8.524005257	-13.35631375	-2.80976937	-7.902633483	-13.51643329	-10.37949906	-10.37949906	-6.987102193	-7.729718081	GO:0045596	M111111111111111	15	0	772	15	38	27994	39.47368421	GO Biological Processes	19	negative regulation of cell differentiation	14.31381238	1401|3553|3565|3569|3627|4318|5465|5468|6356|6696|6772|7040|7124|7422|9370	CRP|IL1B|IL4|IL6|CXCL10|MMP9|PPARA|PPARG|CCL11|SPP1|STAT1|TGFB1|TNF|VEGFA|ADIPOQ	-11.42545065	-13.51643329	19_GO:0048519 negative regulation of biological process	7.929287278	13.83025133
1	1	1	1	1	1	1	1	0	1	1	1	1	1	1	-4.748419287	-4.570861909	-8.970815709	-2.819689358	-9.922432223	-2.965646831	-8.804187981	-12.61167706	0	-9.788797055	-6.458168707	-7.51206565	-7.51206565	-7.107465205	-5.573498326	GO:1903532	M111111110111111	14	0	342	24	267	27994	8.988764045	GO Biological Processes	19	positive regulation of secretion by cell	7.357645049	18|183|885|1906|2244|2641|2697|3091|3565|3569|3586|3596|3630|4878|5879|5950|6382|6696|6863|7040|7099|7124|9971|23410	ABAT|AGT|CCK|EDN1|FGB|GCG|GJA1|HIF1A|IL4|IL6|IL10|IL13|INS|NPPA|RAC1|RBP4|SDC1|SPP1|TAC1|TGFB1|TLR4|TNF|NR1H4|SIRT3	-11.01977131	-13.44694837	19_GO:0048518 positive regulation of biological process	1.750418383	11.60846958
1	0	1	0	0	0	0	1	0	0	1	1	1	0	0	-5.593115713	0	-4.296212532	0	0	0	0	-5.856966234	0	0	-6.196935285	-4.263758401	-7.976152684	0	0	GO:0003044	M101000010011100	6	0	50	12	267	27994	4.494382022	GO Biological Processes	19	regulation of systemic arterial blood pressure mediated by a chemical signal	25.16314607	154|183|185|1585|1636|1889|1906|3291|4846|5972|6648|59272	ADRB2|AGT|AGTR1|CYP11B2|ACE|ECE1|EDN1|HSD11B2|NOS3|REN|SOD2|ACE2	-10.98772127	-13.40969713	19_GO:0032501 multicellular organismal process	1.267925748	16.7812036
1	1	1	1	1	1	1	1	0	1	1	1	1	1	1	-4.642934868	-4.201466222	-12.22183837	-7.373928813	-11.32207219	-5.771554646	-6.383280203	-13.36227362	0	-9.419068592	-12.44259004	-12.11614943	-12.11614943	-7.885400101	-9.296274027	hsa05418	M111111110111111	14	0	148	10	46	27994	21.73913043	KEGG Pathway	24	Fluid shear stress and atherosclerosis	41.11927145	1906|2944|3553|4318|4846|5599|6347|7124|7412|7422	EDN1|GSTM1|IL1B|MMP9|NOS3|MAPK8|CCL2|TNF|VCAM1|VEGFA	-11.30157578	-13.36227362		6.081553097	19.85321093
1	0	1	1	1	1	1	1	0	1	1	1	1	1	1	-4.943642533	0	-10.81414087	-10.39580677	-9.162854268	-5.810054956	-7.174683654	-10.42925265	0	-9.091925304	-13.23762002	-10.74585104	-12.98811842	-7.053382066	-5.657054635	GO:0010742	M101111110111111	13	0	38	11	267	27994	4.119850187	GO Biological Processes	19	macrophage derived foam cell differentiation	30.35028583	183|185|338|1071|1401|3685|5465|5468|6772|7040|9370	AGT|AGTR1|APOB|CETP|CRP|ITGAV|PPARA|PPARG|STAT1|TGFB1|ADIPOQ	-10.92247076	-13.33422746	19_GO:0032502 developmental process	1.21632444	17.76624018
1	0	1	1	1	1	1	1	0	1	1	1	1	1	1	-4.943642533	0	-10.81414087	-10.39580677	-9.162854268	-5.810054956	-7.174683654	-10.42925265	0	-9.091925304	-13.23762002	-10.74585104	-12.98811842	-7.053382066	-5.657054635	GO:0090077	M101111110111111	13	0	38	11	267	27994	4.119850187	GO Biological Processes	19	foam cell differentiation	30.35028583	183|185|338|1071|1401|3685|5465|5468|6772|7040|9370	AGT|AGTR1|APOB|CETP|CRP|ITGAV|PPARA|PPARG|STAT1|TGFB1|ADIPOQ	-10.92247076	-13.33422746	19_GO:0032502 developmental process	1.21632444	17.76624018
1	0	0	0	0	0	0	0	0	0	1	1	1	0	0	-10.5808292	0	0	0	0	0	0	0	0	0	-2.470735064	-2.376678404	-2.376678404	0	0	R-HSA-211859	M100000000011100	4	0	222	20	267	27994	7.490636704	Reactome Gene Sets	6	Biological oxidations	9.445625401	670|1544|1576|1577|1579|1585|1591|1800|2052|2326|2730|2944|4835|5443|6817|8529|8574|9971|10249|22977	BPHL|CYP1A2|CYP3A4|CYP3A5|CYP4A11|CYP11B2|CYP24A1|DPEP1|EPHX1|FMO1|GCLM|GSTM1|NQO2|POMC|SULT1A1|CYP4F2|AKR7A2|NR1H4|GLYAT|AKR7A3	-10.90225939	-13.30899529		1.611003865	12.39748625
1	0	1	1	1	1	1	1	0	1	1	1	1	1	1	-10.93006638	0	-4.299313063	-5.976626357	-3.531395067	-4.658808021	-5.003433856	-4.002066437	0	-4.717081857	-4.409723642	-3.112710757	-5.470909387	-2.428652086	-3.056222356	GO:0016054	M101111110111111	13	0	283	22	267	27994	8.239700375	GO Biological Processes	19	organic acid catabolic process	8.150606795	18|30|189|586|1579|1610|2168|3242|4846|5053|5105|5106|5444|5465|7040|8529|8659|9370|23670|51179|51181|51268	ABAT|ACAA1|AGXT|BCAT1|CYP4A11|DAO|FABP1|HPD|NOS3|PAH|PCK1|PCK2|PON1|PPARA|TGFB1|CYP4F2|ALDH4A1|ADIPOQ|CEMIP2|HAO2|DCXR|PIPOX	-10.86906506	-13.2659302	19_GO:0008152 metabolic process	1.682780577	11.86421279
1	0	1	1	1	1	1	1	0	1	1	1	1	1	1	-10.93006638	0	-4.299313063	-5.976626357	-3.531395067	-4.658808021	-5.003433856	-4.002066437	0	-4.717081857	-4.409723642	-3.112710757	-5.470909387	-2.428652086	-3.056222356	GO:0046395	M101111110111111	13	0	283	22	267	27994	8.239700375	GO Biological Processes	19	carboxylic acid catabolic process	8.150606795	18|30|189|586|1579|1610|2168|3242|4846|5053|5105|5106|5444|5465|7040|8529|8659|9370|23670|51179|51181|51268	ABAT|ACAA1|AGXT|BCAT1|CYP4A11|DAO|FABP1|HPD|NOS3|PAH|PCK1|PCK2|PON1|PPARA|TGFB1|CYP4F2|ALDH4A1|ADIPOQ|CEMIP2|HAO2|DCXR|PIPOX	-10.86906506	-13.2659302	19_GO:0008152 metabolic process	1.682780577	11.86421279
1	1	1	1	1	1	1	1	1	1	1	1	1	1	1	-4.160734622	-7.614474647	-11.60681451	-8.887395689	-12.57739797	-7.304830009	-11.1582763	-12.67730322	-4.722186604	-7.307636358	-11.82686584	-9.838086813	-13.22640627	-7.480518226	-10.84097987	GO:0048660	M111111111111111	15	0	173	10	41	27994	24.3902439	GO Biological Processes	19	regulation of smooth muscle cell proliferation	39.46708022	183|231|3569|3586|4318|4846|5468|6772|7124|9370	AGT|AKR1B1|IL6|IL10|MMP9|NOS3|PPARG|STAT1|TNF|ADIPOQ	-11.19612147	-13.22640627	19_GO:0008283 cell proliferation	6.706641035	19.43696017
1	1	1	1	1	0	1	1	0	1	1	1	1	1	1	-6.354267289	-3.362609957	-8.217077531	-4.44200102	-7.545020916	0	-4.988655433	-9.085877301	0	-7.445261014	-9.884812611	-6.754293258	-9.564132349	-7.648449765	-7.591016418	GO:0032868	M111110110111111	13	0	285	22	267	27994	8.239700375	GO Biological Processes	19	response to insulin	8.093409554	133|183|2538|3291|3553|3586|3630|3795|4878|5105|5106|5465|5468|5579|5919|6464|6772|7352|8743|9370|9971|10135	ADM|AGT|G6PC|HSD11B2|IL1B|IL10|INS|KHK|NPPA|PCK1|PCK2|PPARA|PPARG|PRKCB|RARRES2|SHC1|STAT1|UCP3|TNFSF10|ADIPOQ|NR1H4|NAMPT	-10.81614984	-13.2033636	19_GO:0050896 response to stimulus	1.682780577	11.81125241
1	0	1	1	1	1	1	1	0	1	1	1	1	1	1	-10.59952721	0	-3.628944724	-3.146927876	-4.190578872	-2.232248986	-3.393848022	-2.465834801	0	-4.111602422	-3.755773819	-4.52521477	-3.568374986	-2.328773073	-3.146927876	R-HSA-109582	M101111110111111	13	0	621	31	267	27994	11.61048689	Reactome Gene Sets	6	Hemostasis	5.233880355	12|81|213|285|335|338|350|1072|1277|2244|2335|3043|3685|4846|4893|5054|5265|5340|5579|5879|5919|6382|6464|7040|7123|7422|10376|23186|23468|23764|55604	SERPINA3|ACTN4|ALB|ANGPT2|APOA1|APOB|APOH|CFL1|COL1A1|FGB|FN1|HBB|ITGAV|NOS3|NRAS|SERPINE1|SERPINA1|PLG|PRKCB|RAC1|RARRES2|SDC1|SHC1|TGFB1|CLEC3B|VEGFA|TUBA1B|RCOR1|CBX5|MAFF|CARMIL1	-10.8151765	-13.19638612		1.960514038	10.47013048
1	0	1	0	0	0	1	1	0	1	1	1	1	0	0	-4.281201536	0	-3.624059121	0	0	0	-5.771662952	-4.951528166	0	-3.875362286	-5.288130415	-6.828504562	-8.599261804	0	0	GO:0050886	M101000110111100	8	0	84	14	267	27994	5.243445693	GO Biological Processes	19	endocrine process	17.47440699	183|185|1585|1636|1889|1906|2697|3291|3553|4846|5443|5972|6863|59272	AGT|AGTR1|CYP11B2|ACE|ECE1|EDN1|GJA1|HSD11B2|IL1B|NOS3|POMC|REN|TAC1|ACE2	-10.8151765	-13.1929487	19_GO:0032501 multicellular organismal process	1.364135108	14.8387879
1	0	1	0	0	0	1	1	0	1	1	1	1	1	0	-6.791423818	0	-6.035982161	0	0	0	-4.670660054	-4.061836808	0	-6.380775355	-4.312417962	-5.991995655	-5.991995655	-6.493691705	0	GO:0071827	M101000110111110	9	0	52	12	267	27994	4.494382022	GO Biological Processes	19	plasma lipoprotein particle organization	24.19533276	183|185|213|335|338|345|1071|3931|4353|5360|5444|55937	AGT|AGTR1|ALB|APOA1|APOB|APOC3|CETP|LCAT|MPO|PLTP|PON1|APOM	-10.81345315	-13.18658045	19_GO:0071840 cellular component organization or biogenesis	1.267925748	16.42867153
1	1	1	1	1	1	1	1	1	1	1	1	1	1	1	-4.125753054	-7.589482588	-11.56168881	-8.857351589	-12.53204807	-7.279889791	-11.11809539	-12.62706393	-4.70726394	-7.27796522	-11.7816841	-9.798237799	-13.17602542	-7.450793869	-10.80574566	GO:0048659	M111111111111111	15	0	175	10	41	27994	24.3902439	GO Biological Processes	19	smooth muscle cell proliferation	39.01602787	183|231|3569|3586|4318|4846|5468|6772|7124|9370	AGT|AKR1B1|IL6|IL10|MMP9|NOS3|PPARG|STAT1|TNF|ADIPOQ	-11.15814987	-13.17602542	19_GO:0008283 cell proliferation	6.706641035	19.32045913
0	1	1	1	1	0	1	1	1	1	1	1	1	1	1	0	-8.027387468	-12.37551514	-5.374950279	-13.11459931	0	-8.908569728	-11.92075204	-6.431874339	-8.610031404	-12.5438885	-12.29475388	-12.29475388	-10.94051713	-7.576272096	R-HSA-6783783	M011110111111111	13	0	47	7	32	27994	21.875	Reactome Gene Sets	6	Interleukin-10 signaling	130.2912234	3553|3569|3576|3586|3627|6347|7124	IL1B|IL6|CXCL8|IL10|CXCL10|CCL2|TNF	-11.1048039	-13.11459931		7.307924584	30.00999838
1	1	1	1	1	1	1	1	1	1	1	1	1	1	1	-3.010255426	-10.57377069	-10.55203005	-6.393031754	-8.831710325	-2.611173401	-7.836408022	-11.15825829	-5.089635991	-11.58475797	-9.43532917	-9.079222273	-10.42271681	-11.93107293	-13.02441955	GO:0051090	M111111111111111	15	0	455	10	19	27994	52.63157895	GO Biological Processes	19	regulation of DNA-binding transcription factor activity	32.38172354	959|3553|3569|3586|3630|5468|5579|5599|7124|7422	CD40LG|IL1B|IL6|IL10|INS|PPARG|PRKCB|MAPK8|TNF|VEGFA	-11.02451737	-13.02441955	19_GO:0050789 regulation of biological process	11.45488816	17.58834122
1	1	1	1	1	1	1	1	1	1	1	1	1	1	1	-3.976633992	-5.439960672	-9.00545341	-6.278491755	-7.314773996	-2.555685896	-7.684602901	-9.62156599	-6.780436606	-7.200678622	-7.935641068	-8.89063612	-13.01570268	-7.433233074	-7.779695625	GO:0023061	M111111111111111	15	0	476	13	41	27994	31.70731707	GO Biological Processes	19	signal release	18.64736626	183|1129|1803|2641|3553|3569|3630|5443|5579|5972|6696|7124|9370	AGT|CHRM2|DPP4|GCG|IL1B|IL6|INS|POMC|PRKCB|REN|SPP1|TNF|ADIPOQ	-11.01775239	-13.01570268	19_GO:0023052 signaling	7.267330424	14.87227409
1	1	1	0	1	1	1	1	0	1	1	1	1	1	1	-5.102717434	-4.389218045	-10.98242323	0	-9.965189544	-6.023326261	-8.451195476	-10.4617924	0	-11.71425269	-9.4010853	-10.8898109	-10.8898109	-10.07075461	-7.690245035	GO:1903409	M111011110111111	13	0	128	16	267	27994	5.992509363	GO Biological Processes	19	reactive oxygen species biosynthetic process	13.10580524	183|445|1544|1906|2644|3043|3553|3586|3630|4088|4353|4846|5879|7099|7124|7350	AGT|ASS1|CYP1A2|EDN1|GCHFR|HBB|IL1B|IL10|INS|SMAD3|MPO|NOS3|RAC1|TLR4|TNF|UCP1	-10.60859942	-12.96851475	19_GO:0008152 metabolic process	1.452546218	13.47070305
1	1	1	1	1	1	1	1	1	1	1	1	1	1	1	-7.424928844	-7.019960547	-6.544293434	-3.60396583	-10.12490543	-3.804212162	-9.13654982	-9.679792719	-5.0340477	-7.242989924	-7.983190201	-7.670302065	-6.456410139	-4.951314999	-7.817516537	GO:0002697	M111111111111111	15	0	470	27	267	27994	10.11235955	GO Biological Processes	19	regulation of immune effector process	6.023093474	330|335|563|567|629|715|716|718|958|959|1776|3553|3565|3569|3586|3596|3630|4092|4878|5105|5950|6772|7037|7040|7099|7124|26007	BIRC3|APOA1|AZGP1|B2M|CFB|C1R|C1S|C3|CD40|CD40LG|DNASE1L3|IL1B|IL4|IL6|IL10|IL13|INS|SMAD7|NPPA|PCK1|RBP4|STAT1|TFRC|TGFB1|TLR4|TNF|TKFC	-10.60859942	-12.96808283	19_GO:0002376 immune system process	1.845102983	10.77688692
1	1	1	1	1	1	1	1	0	1	1	1	1	1	1	-6.971127944	-2.948308227	-9.778758432	-3.888770092	-6.573912396	-4.090850101	-5.555525594	-9.129508689	0	-9.227712129	-7.297347844	-5.796764789	-8.31282953	-9.498582774	-3.888770092	GO:0006631	M111111110111111	14	0	396	25	267	27994	9.36329588	GO Biological Processes	19	fatty acid metabolic process	6.619093557	30|335|345|718|1544|1576|1579|1591|1906|2052|2168|2944|3553|3630|5105|5106|5444|5465|5468|6662|7352|8529|9370|9926|51179	ACAA1|APOA1|APOC3|C3|CYP1A2|CYP3A4|CYP4A11|CYP24A1|EDN1|EPHX1|FABP1|GSTM1|IL1B|INS|PCK1|PCK2|PON1|PPARA|PPARG|SOX9|UCP3|CYP4F2|ADIPOQ|LPGAT1|HAO2	-10.59340482	-12.94843389	19_GO:0008152 metabolic process	1.782833538	11.05106065
0	1	1	1	1	1	1	1	0	1	1	1	1	1	1	0	-4.446604311	-7.356155925	-10.25906296	-8.180336145	-7.265484357	-7.108058338	-9.437450827	0	-6.690410325	-10.33254976	-8.589882629	-12.90344487	-5.558557224	-8.549902407	GO:0051098	M011111110111111	13	0	368	12	41	27994	29.26829268	GO Biological Processes	19	regulation of binding	22.26458112	154|1636|2641|3586|4318|5444|5465|5468|5599|6590|7040|9370	ADRB2|ACE|GCG|IL10|MMP9|PON1|PPARA|PPARG|MAPK8|SLPI|TGFB1|ADIPOQ	-10.93010172	-12.90344487	19_GO:0065007 biological regulation	7.105814026	15.72621381
0	1	1	1	1	0	1	1	1	1	1	1	1	1	1	0	-4.609693412	-11.58224331	-8.061996034	-10.48859088	0	-5.335466628	-12.88010401	-5.33609412	-8.535283634	-11.77609372	-11.48935464	-11.48935464	-8.709895308	-8.061996034	ko04668	M011110111111111	13	0	108	9	46	27994	19.56521739	KEGG Pathway	24	TNF signaling pathway	50.71376812	1906|3553|3569|3627|4318|5599|6347|7124|7412	EDN1|IL1B|IL6|CXCL10|MMP9|MAPK8|CCL2|TNF|VCAM1	-10.91042582	-12.88010401		5.849050476	21.00021394
1	1	1	1	1	1	1	1	1	1	1	1	1	1	1	-6.042526414	-6.764001741	-10.11984867	-8.320761911	-12.85524506	-4.590672858	-9.208572097	-9.669080836	-5.490245448	-12.73588661	-10.28689008	-10.03975333	-11.90790709	-9.020636272	-10.43982087	ko05146	M111111111111111	15	0	96	8	32	27994	25	KEGG Pathway	24	Amoebiasis	72.90104167	2335|3553|3569|3576|3586|5579|7040|7124	FN1|IL1B|IL6|CXCL8|IL10|PRKCB|TGFB1|TNF	-10.88922251	-12.85524506		7.654655446	23.87260759
1	0	1	0	1	0	0	1	0	1	1	0	1	1	0	-5.848656406	0	-7.253034932	0	-4.133399377	0	0	-6.939427066	0	-7.689927554	-3.907482455	0	-7.197407047	-7.833362349	0	GO:0014823	M101010010110110	8	0	71	13	267	27994	4.868913858	GO Biological Processes	19	response to activity	19.19723585	183|285|825|1906|2641|2730|3091|3569|3586|5105|7352|9370|10631	AGT|ANGPT2|CAPN3|EDN1|GCG|GCLM|HIF1A|IL6|IL10|PCK1|UCP3|ADIPOQ|POSTN	-10.4932116	-12.84383156	19_GO:0050896 response to stimulus	1.317108773	15.0654626
1	1	1	0	1	1	1	1	1	1	1	1	1	1	1	-2.749815538	-9.785051581	-8.518629293	0	-12.83698137	-3.914093401	-9.572638916	-11.27280085	-4.807526065	-5.896185895	-10.35073139	-10.06623103	-10.06623103	-7.650651165	-7.1776181	GO:0007259	M111011111111111	14	0	162	9	32	27994	28.125	GO Biological Processes	19	JAK-STAT cascade	48.60069444	231|3565|3569|3586|3596|6347|6772|7124|7422	AKR1B1|IL4|IL6|IL10|IL13|CCL2|STAT1|TNF|VEGFA	-10.87454159	-12.83698137	19_GO:0023052 signaling	7.948042949	20.55484393
1	0	1	1	1	1	1	1	0	1	1	1	1	1	1	-8.87921224	0	-5.345581066	-2.412813114	-4.83616876	-3.783080216	-2.854026982	-4.925749999	0	-4.755268354	-5.502298629	-4.196704943	-5.270645497	-3.784759677	-3.582982518	GO:0046394	M101111110111111	13	0	476	27	267	27994	10.11235955	GO Biological Processes	19	carboxylic acid biosynthetic process	5.947172127	18|189|229|335|345|445|586|1544|1576|1579|1906|2203|2628|2819|2944|3091|3553|3630|5053|5352|5465|7040|9370|9926|9971|51733|60496	ABAT|AGXT|ALDOB|APOA1|APOC3|ASS1|BCAT1|CYP1A2|CYP3A4|CYP4A11|EDN1|FBP1|GATM|GPD1|GSTM1|HIF1A|IL1B|INS|PAH|PLOD2|PPARA|TGFB1|ADIPOQ|LPGAT1|NR1H4|UPB1|AASDHPPT	-10.49070396	-12.83695911	19_GO:0008152 metabolic process	1.845102983	10.68269861
1	0	1	1	1	1	1	1	0	1	1	1	1	1	1	-8.863584109	0	-5.339611888	-2.410259191	-4.83101949	-3.77958543	-2.850679908	-4.919862087	0	-4.750132361	-5.496302306	-4.191674847	-5.264689881	-3.780520765	-3.579512503	GO:0016053	M101111110111111	13	0	477	27	267	27994	10.11235955	GO Biological Processes	19	organic acid biosynthetic process	5.934704261	18|189|229|335|345|445|586|1544|1576|1579|1906|2203|2628|2819|2944|3091|3553|3630|5053|5352|5465|7040|9370|9926|9971|51733|60496	ABAT|AGXT|ALDOB|APOA1|APOC3|ASS1|BCAT1|CYP1A2|CYP3A4|CYP4A11|EDN1|FBP1|GATM|GPD1|GSTM1|HIF1A|IL1B|INS|PAH|PLOD2|PPARA|TGFB1|ADIPOQ|LPGAT1|NR1H4|UPB1|AASDHPPT	-10.47336465	-12.81529842	19_GO:0008152 metabolic process	1.845102983	10.66715706
0	1	1	1	1	1	1	1	1	1	1	1	1	1	1	0	-8.858533213	-8.260048776	-4.412246834	-12.78154346	-4.563852497	-11.11961391	-11.40436354	-5.463238981	-8.791256041	-10.22301964	-9.975964437	-8.192557152	-8.966133871	-6.279305821	GO:1904035	M011111111111111	14	0	98	8	32	27994	25	GO Biological Processes	19	regulation of epithelial cell apoptotic process	71.41326531	959|3565|3569|3586|3596|5054|6347|7124	CD40LG|IL4|IL6|IL10|IL13|SERPINE1|CCL2|TNF	-10.83148765	-12.78154346	19_GO:0050789 regulation of biological process	7.654655446	23.62175445
1	0	0	0	0	0	0	0	0	0	0	0	0	0	0	-11.93352833	0	0	0	0	0	0	0	0	0	0	0	0	0	0	GO:0071466	M100000000000000	1	0	181	18	267	27994	6.741573034	GO Biological Processes	19	cellular response to xenobiotic stimulus	10.42671798	30|445|670|1544|1576|1577|1800|2052|2326|2690|2944|4835|5105|5106|6817|8574|10249|22977	ACAA1|ASS1|BPHL|CYP1A2|CYP3A4|CYP3A5|DPEP1|EPHX1|FMO1|GHR|GSTM1|NQO2|PCK1|PCK2|SULT1A1|AKR7A2|GLYAT|AKR7A3	-10.43975617	-12.7696381	19_GO:0050896 response to stimulus	1.534507566	12.48546713
1	0	1	0	0	0	1	1	0	1	1	1	1	1	0	-6.564007259	0	-5.905288594	0	0	0	-4.57346862	-3.965433546	0	-6.249734742	-4.21564406	-5.861351647	-5.861351647	-6.362551894	0	GO:0071825	M101000110111110	9	0	56	12	267	27994	4.494382022	GO Biological Processes	19	protein-lipid complex subunit organization	22.4670947	183|185|213|335|338|345|1071|3931|4353|5360|5444|55937	AGT|AGTR1|ALB|APOA1|APOB|APOC3|CETP|LCAT|MPO|PLTP|PON1|APOM	-10.43975617	-12.76897798	19_GO:0071840 cellular component organization or biogenesis	1.267925748	15.77969268
1	1	1	1	1	1	1	1	0	1	1	1	1	1	1	-5.296583408	-5.874291474	-10.20161639	-7.204571561	-11.04882304	-3.930054027	-11.43179295	-11.32156938	0	-12.7499527	-10.39402955	-8.476993406	-11.8085806	-9.388144554	-9.091824633	GO:0062013	M111111110111111	14	0	160	9	33	27994	27.27272727	GO Biological Processes	19	positive regulation of small molecule metabolic process	47.71704545	2168|2641|3553|3565|3630|4846|5465|5468|7124	FABP1|GCG|IL1B|IL4|INS|NOS3|PPARA|PPARG|TNF	-10.80853127	-12.7499527	19_GO:0048518 positive regulation of biological process	7.752753322	20.35883351
1	1	1	0	1	1	1	1	0	1	1	1	1	1	1	-9.475332733	-4.133539555	-5.547801643	0	-4.529512635	-3.962599103	-4.70400067	-5.240770209	0	-5.977013602	-4.228479127	-4.096784605	-5.49327028	-4.58562163	-5.472447049	GO:0042133	M111011110111111	13	0	156	17	267	27994	6.367041199	GO Biological Processes	19	neurotransmitter metabolic process	11.4255738	18|183|189|445|1906|2644|3043|3553|3586|4088|4846|5053|5879|7099|7124|10249|51733	ABAT|AGT|AGXT|ASS1|EDN1|GCHFR|HBB|IL1B|IL10|SMAD3|NOS3|PAH|RAC1|TLR4|TNF|GLYAT|UPB1	-10.42479024	-12.74573952	19_GO:0008152 metabolic process	1.494264824	12.8136295
1	0	0	0	1	0	0	0	0	0	0	0	1	0	0	-10.38014365	0	0	0	-4.78966261	0	0	0	0	0	0	0	-4.461572513	0	0	M53	M100010000000100	3	0	43	11	267	27994	4.119850187	Canonical Pathways	11	PID INTEGRIN3 PATHWAY	26.82118282	1277|1285|1286|1287|2244|2335|3685|6382|6696|7070|7422	COL1A1|COL4A3|COL4A4|COL4A5|FGB|FN1|ITGAV|SDC1|SPP1|THY1|VEGFA	-10.35619119	-12.67306256		1.21632444	16.62802225
1	0	1	0	1	0	1	1	0	1	1	1	1	1	1	-9.149881225	0	-5.872606737	0	-6.373493341	0	-3.446450082	-4.154407257	0	-6.303805024	-4.486071828	-5.817791865	-5.817791865	-4.845115454	-4.007689412	R-HSA-76005	M101010110111111	11	0	134	16	267	27994	5.992509363	Reactome Gene Sets	6	Response to elevated platelet cytosolic Ca2+	12.51897814	12|81|213|335|350|1072|2244|2335|5054|5265|5340|5579|5919|7040|7123|7422	SERPINA3|ACTN4|ALB|APOA1|APOH|CFL1|FGB|FN1|SERPINE1|SERPINA1|PLG|PRKCB|RARRES2|TGFB1|CLEC3B|VEGFA	-10.33965743	-12.65248882		1.452546218	13.11609969
0	1	1	1	1	0	1	1	1	1	1	1	1	1	1	0	-4.528104047	-11.35997063	-7.924379895	-10.29470484	0	-5.227043095	-12.62897707	-5.254016103	-8.370360549	-11.5536276	-11.26717867	-11.26717867	-8.544785918	-7.924379895	hsa04668	M011110111111111	13	0	115	9	46	27994	19.56521739	KEGG Pathway	24	TNF signaling pathway	47.6268431	1906|3553|3569|3627|4318|5599|6347|7124|7412	EDN1|IL1B|IL6|CXCL10|MMP9|MAPK8|CCL2|TNF|VCAM1	-10.70102322	-12.62897707		5.849050476	20.32706178
1	0	0	0	0	0	0	0	0	0	0	0	0	0	0	-12.6138603	0	0	0	0	0	0	0	0	0	0	0	0	0	0	GO:1901605	M100000000000000	1	0	225	18	219	27994	8.219178082	GO Biological Processes	19	alpha-amino acid metabolic process	10.22611872	189|445|586|1610|1638|1800|2628|2673|2730|3242|5053|5352|8659|9971|10249|51268|60496|79814	AGXT|ASS1|BCAT1|DAO|DCT|DPEP1|GATM|GFPT1|GCLM|HPD|PAH|PLOD2|ALDH4A1|NR1H4|GLYAT|PIPOX|AASDHPPT|AGMAT	-10.69085103	-12.6138603	19_GO:0008152 metabolic process	1.85595785	12.33814652
1	1	1	0	1	1	1	1	1	1	1	1	1	1	1	-2.619210753	-9.627782501	-8.337668437	0	-12.60027756	-3.837211091	-9.390182306	-11.03805816	-4.72971375	-5.768157254	-10.14227782	-9.858192123	-9.858192123	-7.495514388	-7.047779816	GO:0097696	M111011111111111	14	0	172	9	32	27994	28.125	GO Biological Processes	19	STAT cascade	45.77507267	231|3565|3569|3586|3596|6347|6772|7124|7422	AKR1B1|IL4|IL6|IL10|IL13|CCL2|STAT1|TNF|VEGFA	-10.6821572	-12.60027756	19_GO:0023052 signaling	7.948042949	19.92608347
1	1	1	1	1	0	1	1	1	1	1	1	1	1	1	-3.079952548	-8.07560613	-10.79182663	-2.934086856	-11.87619708	0	-9.117873297	-11.58393505	-3.960227686	-8.624848165	-12.59434704	-10.67467961	-9.217655132	-8.861951649	-5.768623922	GO:0060326	M111110111111111	14	0	312	11	38	27994	28.94736842	GO Biological Processes	19	cell chemotaxis	25.97284076	1803|3553|3565|3569|3576|3586|3627|5054|6347|6356|7422	DPP4|IL1B|IL4|IL6|CXCL8|IL10|CXCL10|SERPINE1|CCL2|CCL11|VEGFA	-10.67945565	-12.59434704	19_GO:0040011 locomotion	7.357035129	16.35405738
1	0	1	1	1	1	1	1	0	1	1	1	1	1	1	-8.683731678	0	-6.289307979	-4.129486158	-5.649131555	-4.332880043	-5.916185671	-5.858660663	0	-5.566464329	-7.779266295	-6.212567739	-7.502274611	-5.73482434	-4.129486158	GO:0016042	M101111110111111	13	0	343	23	267	27994	8.61423221	GO Biological Processes	19	lipid catabolic process	7.030519431	30|335|338|345|1544|1576|1579|1591|2168|3417|3553|3630|5105|5106|5465|5919|5920|6696|7124|8529|9370|51179|79153	ACAA1|APOA1|APOB|APOC3|CYP1A2|CYP3A4|CYP4A11|CYP24A1|FABP1|IDH1|IL1B|INS|PCK1|PCK2|PPARA|RARRES2|PLAAT4|SPP1|TNF|CYP4F2|ADIPOQ|HAO2|GDPD3	-10.18600245	-12.49086491	19_GO:0008152 metabolic process	1.717085572	11.02745443
1	1	1	1	1	1	1	1	1	1	1	1	1	1	1	-5.683875096	-6.574199713	-9.78479339	-8.082401155	-12.46829205	-4.449709576	-8.92202874	-9.334922321	-5.348258621	-12.34908563	-9.951535806	-9.704847543	-11.5223221	-8.734385744	-10.15181254	hsa05146	M111111111111111	15	0	107	8	32	27994	25	KEGG Pathway	24	Amoebiasis	65.40654206	2335|3553|3569|3576|3586|5579|7040|7124	FN1|IL1B|IL6|CXCL8|IL10|PRKCB|TGFB1|TNF	-10.5799188	-12.46829205		7.654655446	22.58065674
1	1	1	1	1	0	1	1	1	1	1	1	1	1	1	-2.066179199	-7.054283823	-10.59798954	-3.351072861	-11.5628539	0	-8.590154857	-11.55472775	-4.387424892	-8.164664453	-12.46616487	-10.49336532	-8.947356334	-8.369513475	-4.851508575	GO:0097529	M111110111111111	14	0	224	10	38	27994	26.31578947	GO Biological Processes	19	myeloid leukocyte migration	32.88768797	1803|3553|3565|3569|3576|3627|5054|6347|6356|7422	DPP4|IL1B|IL4|IL6|CXCL8|CXCL10|SERPINE1|CCL2|CCL11|VEGFA	-10.57930221	-12.46616487	19_GO:0040011 locomotion	7.143377816	17.66599509
1	1	1	1	1	1	1	1	1	1	1	1	1	1	1	-2.190606373	-4.192772612	-8.772142931	-11.29980048	-9.500134922	-4.021669643	-9.828096966	-9.931123975	-4.916311427	-11.17981151	-12.41593834	-10.35769185	-12.08953974	-7.867883221	-11.29980048	ko04932	M111111111111111	15	0	149	9	38	27994	23.68421053	KEGG Pathway	24	Non-alcoholic fatty liver disease (NAFLD)	44.49770399	3553|3569|3576|3630|5465|5599|7040|7124|9370	IL1B|IL6|CXCL8|INS|PPARA|MAPK8|TGFB1|TNF|ADIPOQ	-10.5395052	-12.41593834		6.896755958	19.62749435
1	1	1	1	1	1	1	1	0	1	1	1	1	1	1	-7.761962305	-6.11293282	-5.029423769	-5.542707909	-4.361675543	-4.313299113	-7.281884524	-4.66913755	0	-4.294731738	-6.415772797	-6.178866275	-4.965236636	-5.705728133	-4.110004405	GO:0001101	M111111110111111	14	0	347	23	267	27994	8.61423221	GO Biological Processes	19	response to acid chemical	6.949475979	231|338|445|1051|1072|1277|1906|2348|2697|2730|5105|5444|5468|5950|5967|6662|7124|7298|7350|7422|9356|9370|9971	AKR1B1|APOB|ASS1|CEBPB|CFL1|COL1A1|EDN1|FOLR1|GJA1|GCLM|PCK1|PON1|PPARG|RBP4|REG1A|SOX9|TNF|TYMS|UCP1|VEGFA|SLC22A6|ADIPOQ|NR1H4	-10.08492586	-12.38585803	19_GO:0050896 response to stimulus	1.717085572	10.94330133
1	1	1	1	1	0	1	1	0	1	1	1	1	1	1	-2.52759583	-6.316965844	-11.09415086	-4.107670974	-11.94533874	0	-8.534389841	-12.32876404	0	-8.173013558	-11.28755909	-11.00148325	-9.252301076	-8.347199398	-4.107670974	GO:0002688	M111110110111111	13	0	124	9	46	27994	19.56521739	GO Biological Processes	19	regulation of leukocyte chemotaxis	44.1700561	1803|1906|3565|3569|3576|3627|5054|6347|7422	DPP4|EDN1|IL4|IL6|CXCL8|CXCL10|SERPINE1|CCL2|VEGFA	-10.46998686	-12.32876404	19_GO:0040011 locomotion	5.849050476	19.54579061
1	1	1	1	1	1	1	1	1	1	1	1	1	1	1	-3.426210856	-7.40219305	-8.330245043	-5.215847091	-12.30208462	-5.479437044	-9.705379315	-9.035410382	-7.129090365	-9.142030726	-7.222333284	-6.947915034	-9.568066769	-6.609950013	-9.928821331	GO:0050708	M111111111111111	15	0	405	11	32	27994	34.375	GO Biological Processes	19	regulation of protein secretion	23.76033951	959|1803|2335|2641|3553|3569|3586|3596|3630|7040|7124	CD40LG|DPP4|FN1|GCG|IL1B|IL6|IL10|IL13|INS|TGFB1|TNF	-10.44719116	-12.30208462	19_GO:0051179 localization	8.396166117	15.60823745
1	1	1	1	1	1	1	1	0	1	1	1	1	1	1	-7.230118964	-4.575987747	-4.198847354	-2.912424241	-5.959148978	-4.280511037	-6.318879913	-7.763068667	0	-3.767122885	-5.350758268	-6.114758338	-4.127190088	-2.970801189	-4.025051216	GO:0002366	M111111110111111	14	0	718	32	267	27994	11.98501873	GO Biological Processes	19	leukocyte activation involved in immune response	4.672821925	12|30|567|718|958|959|1471|1776|3043|3240|3417|3565|3569|3586|3596|3685|4057|4092|4318|4353|4878|4893|5105|5265|5879|6590|7037|7040|7099|23406|25840|55754	SERPINA3|ACAA1|B2M|C3|CD40|CD40LG|CST3|DNASE1L3|HBB|HP|IDH1|IL4|IL6|IL10|IL13|ITGAV|LTF|SMAD7|MMP9|MPO|NPPA|NRAS|PCK1|SERPINA1|RAC1|SLPI|TFRC|TGFB1|TLR4|COTL1|METTL7A|TMEM30A	-9.989942479	-12.27929278	19_GO:0002376 immune system process	1.987659681	9.783644531
1	1	1	1	1	1	1	1	1	1	1	1	1	1	1	-2.674273988	-9.63600674	-7.31602839	-6.894915946	-11.88768928	-7.105108635	-12.21891512	-10.69802815	-5.92404739	-9.724359734	-9.331906458	-9.122574338	-7.260374668	-5.995153418	-9.051369499	GO:0002637	M111111111111111	15	0	69	7	29	27994	24.13793103	GO Biological Processes	19	regulation of immunoglobulin production	97.93003498	959|3565|3569|3586|3596|7040|7124	CD40LG|IL4|IL6|IL10|IL13|TGFB1|TNF	-10.38853381	-12.21891512	19_GO:0002376 immune system process	7.946270843	25.95987716
1	1	1	1	1	1	1	1	0	1	1	1	1	1	1	-7.188141009	-4.5644158	-4.183698275	-2.903503807	-5.941098225	-4.269043364	-6.300662022	-7.73837006	0	-3.754045837	-5.33304081	-6.094738021	-4.112095124	-2.960055331	-4.013687536	GO:0002263	M111111110111111	14	0	722	32	267	27994	11.98501873	GO Biological Processes	19	cell activation involved in immune response	4.646933715	12|30|567|718|958|959|1471|1776|3043|3240|3417|3565|3569|3586|3596|3685|4057|4092|4318|4353|4878|4893|5105|5265|5879|6590|7037|7040|7099|23406|25840|55754	SERPINA3|ACAA1|B2M|C3|CD40|CD40LG|CST3|DNASE1L3|HBB|HP|IDH1|IL4|IL6|IL10|IL13|ITGAV|LTF|SMAD7|MMP9|MPO|NPPA|NRAS|PCK1|SERPINA1|RAC1|SLPI|TFRC|TGFB1|TLR4|COTL1|METTL7A|TMEM30A	-9.92928488	-12.21484219	19_GO:0002376 immune system process	1.987659681	9.742420848
1	1	1	0	1	0	1	1	1	1	1	1	1	1	1	-5.754865127	-5.701214797	-8.170967167	0	-10.85088623	0	-8.908569728	-7.855498687	-6.431874339	-10.76428179	-8.287458157	-10.16015434	-10.16015434	-8.754086838	-7.576272096	GO:0006953	M111010111111111	13	0	47	11	267	27994	4.119850187	GO Biological Processes	19	acute-phase response	24.53852897	12|445|1051|1401|2335|3240|3553|3569|3630|5265|7124	SERPINA3|ASS1|CEBPB|CRP|FN1|HP|IL1B|IL6|INS|SERPINA1|TNF	-9.924723921	-12.20652108	19_GO:0050896 response to stimulus	1.21632444	15.84855098
1	1	1	1	1	0	1	1	1	1	1	1	1	1	1	-5.770793196	-7.054283823	-6.124575866	-3.351072861	-9.878767619	0	-10.25908042	-7.10508311	-4.387424892	-9.761179471	-7.708982083	-10.49336532	-7.467063383	-6.815582311	-6.477677581	GO:0002526	M111110111111111	14	0	224	19	267	27994	7.116104869	GO Biological Processes	19	acute inflammatory response	8.893224987	12|445|629|715|716|718|1051|1401|1776|2335|3240|3553|3565|3569|3630|5265|5468|6863|7124	SERPINA3|ASS1|CFB|C1R|C1S|C3|CEBPB|CRP|DNASE1L3|FN1|HP|IL1B|IL4|IL6|INS|SERPINA1|PPARG|TAC1|TNF	-9.919897896	-12.19796718	19_GO:0050896 response to stimulus	1.573387693	11.6391017
1	0	0	0	0	0	0	1	0	0	0	1	0	0	0	-9.910681298	0	0	0	0	0	0	-2.764237592	0	0	0	-4.231745242	0	0	0	GO:0042737	M100000010001000	3	0	144	16	267	27994	5.992509363	GO Biological Processes	19	drug catabolic process	11.64960466	1544|1576|1577|1610|1889|3043|3049|3240|3242|4353|4907|5053|5105|5106|6817|51268	CYP1A2|CYP3A4|CYP3A5|DAO|ECE1|HBB|HBQ1|HP|HPD|MPO|NT5E|PAH|PCK1|PCK2|SULT1A1|PIPOX	-9.88929044	-12.15999863	19_GO:0008152 metabolic process	1.452546218	12.57277211
1	0	1	1	1	1	1	1	0	1	1	1	1	1	1	-5.505413293	0	-7.886582817	-10.00733994	-8.502119498	-4.378947082	-6.967624987	-9.16753035	0	-10.24671973	-9.783491627	-9.537047988	-11.32917902	-6.814848601	-12.1548535	hsa04931	M101111110111111	13	0	113	7	19	27994	36.84210526	KEGG Pathway	24	insulin resistance	91.27061015	3569|3630|4846|5465|5579|5599|7124	IL6|INS|NOS3|PPARA|PRKCB|MAPK8|TNF	-10.32842634	-12.1548535		11.06647333	25.05808635
1	1	1	1	1	0	1	1	1	1	1	1	1	1	1	-4.62502568	-8.145544101	-10.4091263	-7.694279728	-11.03200754	0	-6.911947822	-12.13432171	-6.519562487	-10.94536317	-10.5512464	-10.34091632	-10.34091632	-11.12167837	-10.06171439	hsa05143	M111110111111111	14	0	44	7	46	27994	15.2173913	KEGG Pathway	24	African trypanosomiasis	96.81719368	3553|3569|3586|4878|5579|7124|7412	IL1B|IL6|IL10|NPPA|PRKCB|TNF|VCAM1	-10.30920464	-12.13432171		5.295958534	25.80519527
1	1	1	1	1	1	1	1	0	1	1	1	1	1	1	-8.800288418	-2.842594961	-5.629204527	-6.530848281	-5.080723051	-3.94886539	-8.019159994	-5.205715533	0	-6.228752189	-7.015173992	-5.553658549	-7.994328776	-5.165246008	-6.530848281	GO:0019216	M111111110111111	14	0	431	25	267	27994	9.36329588	GO Biological Processes	19	regulation of lipid metabolic process	6.081580159	12|133|183|185|335|338|345|718|1579|2168|2274|3417|3553|3630|5105|5465|5468|5919|6662|7040|7124|9370|9926|9971|23410	SERPINA3|ADM|AGT|AGTR1|APOA1|APOB|APOC3|C3|CYP4A11|FABP1|FHL2|IDH1|IL1B|INS|PCK1|PPARA|PPARG|RARRES2|SOX9|TGFB1|TNF|ADIPOQ|LPGAT1|NR1H4|SIRT3	-9.861980042	-12.12905395	19_GO:0050789 regulation of biological process	1.782833538	10.43285292
0	1	1	0	1	1	1	1	0	1	1	1	1	1	1	0	-7.450543016	-7.447951808	0	-12.07658134	-5.1003091	-10.24920218	-10.8861591	0	-7.885387216	-9.491965486	-9.282473714	-7.392246407	-8.028977147	-4.947936644	GO:2000351	M011011110111111	12	0	65	7	32	27994	21.875	GO Biological Processes	19	regulation of endothelial cell apoptotic process	94.21057692	959|3565|3586|3596|5054|6347|7124	CD40LG|IL4|IL10|IL13|SERPINE1|CCL2|TNF	-10.2579561	-12.07658134	19_GO:0050789 regulation of biological process	7.307924584	25.45128868
0	1	1	1	1	1	1	1	1	1	1	1	1	1	1	0	-8.413251299	-7.72966366	-4.15000251	-12.06134349	-4.301097346	-10.49273631	-10.68841936	-5.198436861	-8.258822522	-9.59883409	-9.352675842	-7.66246454	-8.433114819	-5.926604548	GO:1904019	M011111111111111	14	0	120	8	32	27994	25	GO Biological Processes	19	epithelial cell apoptotic process	58.32083333	959|3565|3569|3586|3596|5054|6347|7124	CD40LG|IL4|IL6|IL10|IL13|SERPINE1|CCL2|TNF	-10.24656726	-12.06134349	19_GO:0009987 cellular process	7.654655446	21.28722577
1	1	1	1	1	1	1	1	0	1	1	1	1	1	1	-4.539889191	-3.995280519	-7.685093639	-7.748552562	-8.621078075	-5.116180307	-12.04546059	-8.319776834	0	-9.876823217	-9.202032489	-8.847035079	-10.16560001	-6.108511907	-7.748552562	GO:0062012	M111111110111111	14	0	481	11	29	27994	37.93103448	GO Biological Processes	19	regulation of small molecule metabolic process	22.07570435	338|2168|3553|3565|3630|4846|5443|5465|5468|7040|7124	APOB|FABP1|IL1B|IL4|INS|NOS3|POMC|PPARA|PPARG|TGFB1|TNF	-10.23726154	-12.04546059	19_GO:0050789 regulation of biological process	9.010224214	15.0141922
1	1	1	1	1	1	1	1	1	1	1	1	1	1	1	-5.794332188	-10.78537614	-8.122296365	-5.099519069	-12.04193744	-3.960554955	-8.042750091	-8.804686261	-7.009769314	-8.931818913	-9.692968128	-9.33570952	-9.33570952	-7.790047025	-8.097094974	GO:0045785	M111111111111111	15	0	428	11	32	27994	34.375	GO Biological Processes	19	positive regulation of cell adhesion	22.48349883	959|1803|2335|3553|3565|3569|3586|6347|7124|7412|7422	CD40LG|DPP4|FN1|IL1B|IL4|IL6|IL10|CCL2|TNF|VCAM1|VEGFA	-10.23726154	-12.04193744	19_GO:0022610 biological adhesion	8.396166117	15.15149953
1	1	1	1	1	1	1	1	0	1	1	1	1	1	1	-6.421656123	-4.158585183	-8.691756202	-7.301709491	-7.710793934	-3.987575083	-9.747111965	-8.245634618	0	-9.317757414	-8.857248308	-7.032752456	-11.98493676	-7.799014134	-9.209088816	GO:0045834	M111111110111111	14	0	153	9	41	27994	21.95121951	GO Biological Processes	19	positive regulation of lipid metabolic process	40.16355811	183|2168|3553|3630|5465|5468|7040|7124|9370	AGT|FABP1|IL1B|INS|PPARA|PPARG|TGFB1|TNF|ADIPOQ	-10.18768487	-11.98493676	19_GO:0048518 positive regulation of biological process	6.464284453	18.60320964
1	0	0	0	0	0	0	0	0	0	0	0	0	0	0	-11.88251361	0	0	0	0	0	0	0	0	0	0	0	0	0	0	GO:0006520	M100000000000000	1	0	363	23	267	27994	8.61423221	GO Biological Processes	19	cellular amino acid metabolic process	6.643162988	18|189|445|586|670|1610|1638|1800|2628|2673|2730|3242|3630|4846|5053|5352|8659|9971|10249|51268|51733|60496|79814	ABAT|AGXT|ASS1|BCAT1|BPHL|DAO|DCT|DPEP1|GATM|GFPT1|GCLM|HPD|INS|NOS3|PAH|PLOD2|ALDH4A1|NR1H4|GLYAT|PIPOX|UPB1|AASDHPPT|AGMAT	-9.723337491	-11.97968753	19_GO:0008152 metabolic process	1.717085572	10.61955984
1	1	1	1	1	1	1	1	1	1	1	1	1	1	1	-3.176976546	-7.224409213	-8.069994371	-5.070242935	-11.97646206	-5.333080272	-9.440642006	-8.746664326	-6.979712228	-8.878926429	-6.992129501	-6.718915153	-9.277261478	-6.407716417	-9.690964854	GO:0002791	M111111111111111	15	0	434	11	32	27994	34.375	GO Biological Processes	19	regulation of peptide secretion	22.17266705	959|1803|2335|2641|3553|3569|3586|3596|3630|7040|7124	CD40LG|DPP4|FN1|GCG|IL1B|IL6|IL10|IL13|INS|TGFB1|TNF	-10.18408994	-11.97646206	19_GO:0051179 localization	8.396166117	15.03821958
1	1	1	1	1	0	1	1	1	1	1	1	1	1	1	-5.90888887	-7.601941908	-5.31589542	-3.67254457	-7.377670966	0	-9.355011203	-7.85838628	-4.714703504	-5.743483062	-6.907286384	-8.223761033	-5.26159586	-5.884257148	-5.284354068	GO:0001659	M111110111111111	14	0	174	17	267	27994	6.367041199	GO Biological Processes	19	temperature homeostasis	10.24361789	18|154|1051|2034|2104|2628|2697|3553|3565|3596|7099|7124|7350|7351|7422|9370|55856	ABAT|ADRB2|CEBPB|EPAS1|ESRRG|GATM|GJA1|IL1B|IL4|IL13|TLR4|TNF|UCP1|UCP2|VEGFA|ADIPOQ|ACOT13	-9.710995711	-11.96382918	19_GO:0032501 multicellular organismal process	1.494264824	12.00236852
1	0	0	0	0	0	0	0	0	0	1	0	1	0	0	-6.187560636	0	0	0	0	0	0	0	0	0	-4.604482175	0	-4.471641141	0	0	GO:0003014	M100000000010100	3	0	125	15	267	27994	5.617977528	GO Biological Processes	19	renal system process	12.58157303	133|183|185|231|1579|1585|1906|2697|3043|3291|5972|6863|8529|9356|9370	ADM|AGT|AGTR1|AKR1B1|CYP4A11|CYP11B2|EDN1|GJA1|HBB|HSD11B2|REN|TAC1|CYP4F2|SLC22A6|ADIPOQ	-9.679012803	-11.92835794	19_GO:0032501 multicellular organismal process	1.40922068	12.73476032
0	1	1	1	1	1	1	1	1	1	1	1	1	1	1	0	-4.030421714	-8.3907783	-10.91272135	-9.116595114	-3.859783019	-9.443740899	-9.494062371	-4.752564671	-10.73915636	-11.91888614	-9.919248637	-11.59332792	-7.541051608	-10.91272135	hsa04932	M011111111111111	14	0	169	9	38	27994	23.68421053	KEGG Pathway	24	Non-alcoholic fatty liver disease	39.23170352	3553|3569|3576|3630|5465|5599|7040|7124|9370	IL1B|IL6|CXCL8|INS|PPARA|MAPK8|TGFB1|TNF|ADIPOQ	-10.14433982	-11.91888614		6.896755958	18.37927686
1	1	1	1	1	0	1	1	1	1	1	1	1	1	1	-3.765424114	-4.658777027	-9.872464143	-6.175625025	-10.60535003	0	-5.400735538	-11.19352296	-5.38545697	-6.852883824	-11.91010409	-11.6231992	-11.6231992	-5.281070062	-6.175625025	ko04620	M111110111111111	14	0	104	8	38	27994	21.05263158	KEGG Pathway	24	Toll-like receptor signaling pathway	56.66801619	3553|3569|3576|3627|5599|6696|6772|7124	IL1B|IL6|CXCL8|CXCL10|MAPK8|SPP1|STAT1|TNF	-10.13672054	-11.91010409		6.613482763	20.96897307
1	0	0	0	0	0	0	0	0	0	0	0	0	0	0	-10.64682507	0	0	0	0	0	0	0	0	0	0	0	0	0	0	GO:0006805	M100000000000000	1	0	126	15	267	27994	5.617977528	GO Biological Processes	19	xenobiotic metabolic process	12.48171928	30|670|1544|1576|1577|1800|2052|2326|2690|2944|4835|6817|8574|10249|22977	ACAA1|BPHL|CYP1A2|CYP3A4|CYP3A5|DPEP1|EPHX1|FMO1|GHR|GSTM1|NQO2|SULT1A1|AKR7A2|GLYAT|AKR7A3	-9.634540934	-11.87699236	19_GO:0050896 response to stimulus	1.40922068	12.67559071
1	0	1	1	1	0	1	1	0	1	1	1	1	1	1	-6.388316072	0	-6.384337349	-2.856607032	-5.730880759	0	-2.318159765	-5.952794811	0	-5.64806733	-6.5449654	-3.920179385	-7.611674671	-5.816719811	-4.184307387	GO:0071375	M101110110111111	12	0	332	22	267	27994	8.239700375	GO Biological Processes	19	cellular response to peptide hormone stimulus	6.947655792	183|185|445|1585|1906|2538|2641|2690|3164|3553|3630|5105|5106|5468|5579|5919|5967|6464|6772|9370|9971|10135	AGT|AGTR1|ASS1|CYP11B2|EDN1|G6PC|GCG|GHR|NR4A1|IL1B|INS|PCK1|PCK2|PPARG|PRKCB|RARRES2|REG1A|SHC1|STAT1|ADIPOQ|NR1H4|NAMPT	-9.626117711	-11.86516289	19_GO:0050896 response to stimulus	1.682780577	10.69798517
1	0	1	1	1	0	0	1	0	1	1	1	1	1	0	-8.27483947	0	-2.343389134	-3.295780962	-2.621372047	0	0	-2.172797109	0	-2.582644752	-3.551335244	-2.313045453	-3.422515736	-2.661457543	0	GO:0009743	M101110010111110	10	0	234	19	267	27994	7.116104869	GO Biological Processes	19	response to carbohydrate	8.513172637	285|338|1285|1471|2538|2641|2697|2730|3091|3553|3795|5105|5106|5579|5879|9370|9971|10135|55937	ANGPT2|APOB|COL4A3|CST3|G6PC|GCG|GJA1|GCLM|HIF1A|IL1B|KHK|PCK1|PCK2|PRKCB|RAC1|ADIPOQ|NR1H4|NAMPT|APOM	-9.625909045	-11.85941056	19_GO:0050896 response to stimulus	1.573387693	11.32531988
1	1	1	1	1	1	1	1	0	1	1	1	1	1	1	-6.522815247	-5.409041481	-7.669614384	-6.241474538	-10.00936553	-5.107445803	-9.032677022	-8.302613089	0	-7.152022976	-7.880964794	-8.829729211	-8.829729211	-2.720409943	-7.736188902	GO:0001667	M111111110111111	14	0	483	26	267	27994	9.737827715	GO Biological Processes	19	ameboidal-type cell migration	5.643907848	183|285|335|350|958|1072|1803|1906|2335|2348|2697|3091|3164|3565|4318|4846|5468|6273|6662|6772|6863|7040|7124|7422|8829|64750	AGT|ANGPT2|APOA1|APOH|CD40|CFL1|DPP4|EDN1|FN1|FOLR1|GJA1|HIF1A|NR4A1|IL4|MMP9|NOS3|PPARG|S100A2|SOX9|STAT1|TAC1|TGFB1|TNF|VEGFA|NRP1|SMURF2	-9.625909045	-11.85822084	19_GO:0040011 locomotion	1.814380222	10.10259357
1	1	1	0	1	1	1	1	0	1	1	1	1	1	1	-2.651354948	-7.319521269	-7.284296526	0	-11.84227178	-5.003101833	-10.05005232	-10.65280092	0	-7.721279606	-9.293414501	-9.084122293	-7.228655722	-7.864740257	-4.8508456	GO:0072577	M111011110111111	13	0	70	7	32	27994	21.875	GO Biological Processes	19	endothelial cell apoptotic process	87.48125	959|3565|3586|3596|5054|6347|7124	CD40LG|IL4|IL10|IL13|SERPINE1|CCL2|TNF	-10.08147736	-11.84227178	19_GO:0009987 cellular process	7.307924584	24.50742934
1	1	1	1	1	0	1	1	1	1	1	1	1	1	1	-2.606665579	-4.000322804	-9.930077274	-7.035224623	-10.77584594	0	-4.527926361	-11.0153747	-4.722186604	-7.307636358	-11.82686584	-11.50147572	-11.50147572	-7.480518226	-7.035224623	ko05164	M111110111111111	14	0	173	9	38	27994	23.68421053	KEGG Pathway	24	Influenza A	38.32461211	3553|3569|3576|3627|5579|5599|6347|6772|7124	IL1B|IL6|CXCL8|CXCL10|PRKCB|MAPK8|CCL2|STAT1|TNF	-10.06832166	-11.82686584		6.896755958	18.1556161
0	1	1	1	1	1	1	1	1	1	1	1	1	1	1	0	-11.81326505	-9.769496016	-8.948805444	-10.96229599	-4.877077873	-10.03174374	-10.3068225	-4.799705149	-9.39703712	-11.40353138	-9.641389842	-9.641389842	-8.327399984	-10.57693315	GO:0002521	M011111111111111	14	0	539	9	15	27994	60	GO Biological Processes	19	leukocyte differentiation	31.16215213	959|3553|3565|3569|3586|4057|5468|7124|7422	CD40LG|IL1B|IL4|IL6|IL10|LTF|PPARG|TNF|VEGFA	-10.05584162	-11.81326505	19_GO:0002376 immune system process	12.64911064	16.37194369
1	1	1	1	1	1	1	1	1	1	1	1	1	1	1	-4.707156297	-10.0767214	-7.238237874	-5.598708559	-11.39398553	-5.807014514	-11.77757786	-10.02589827	-7.06920762	-9.481576279	-9.020523355	-8.775384327	-7.17137103	-6.275486453	-9.350049952	GO:0002700	M111111111111111	15	0	145	8	29	27994	27.5862069	GO Biological Processes	19	regulation of production of molecular mediator of immune response	53.25850178	959|3553|3565|3569|3586|3596|7040|7124	CD40LG|IL1B|IL4|IL6|IL10|IL13|TGFB1|TNF	-10.03338271	-11.77757786	19_GO:0002376 immune system process	8.299609211	20.316667
1	0	1	1	1	0	1	1	0	1	1	1	1	1	0	-5.026001895	0	-3.24230302	-4.546250301	-2.455310932	0	-6.541459791	-3.010030857	0	-3.568459005	-4.522444097	-5.607123446	-8.335291123	-2.49500815	0	GO:0015850	M101110110111110	11	0	268	20	267	27994	7.490636704	GO Biological Processes	19	organic hydroxy compound transport	7.824361339	18|183|185|335|338|345|1071|3931|4864|5360|5443|5444|5468|5950|5972|6696|6863|9370|9971|55937	ABAT|AGT|AGTR1|APOA1|APOB|APOC3|CETP|LCAT|NPC1|PLTP|POMC|PON1|PPARG|RBP4|REN|SPP1|TAC1|ADIPOQ|NR1H4|APOM	-9.546140218	-11.77512407	19_GO:0051179 localization	1.611003865	11.01576628
1	1	1	1	1	0	1	1	1	1	1	1	1	1	1	-2.824918617	-7.163211862	-10.79371889	-4.937535835	-11.75981712	0	-8.742077717	-11.77243583	-4.452561803	-8.315988525	-11.01264922	-10.68894051	-9.120143461	-8.521136884	-4.937535835	GO:0002685	M111110111111111	14	0	213	10	46	27994	21.73913043	GO Biological Processes	19	regulation of leukocyte migration	28.57113697	1803|1906|3565|3569|3576|3627|5054|6347|7124|7422	DPP4|EDN1|IL4|IL6|CXCL8|CXCL10|SERPINE1|CCL2|TNF|VEGFA	-10.03040673	-11.77243583	19_GO:0040011 locomotion	6.081553097	16.38697574
1	1	1	1	1	0	1	1	1	1	1	1	1	1	1	-5.124617355	-8.558057719	-11.04343803	-8.106346338	-11.66727755	0	-7.322897348	-10.65831024	-6.825043175	-11.58051338	-11.18579769	-10.97510827	-10.97510827	-11.75706817	-10.58452547	ko05143	M111110111111111	14	0	35	6	31	27994	19.35483871	KEGG Pathway	24	African trypanosomiasis	154.80553	3553|3569|3586|5579|7124|7412	IL1B|IL6|IL10|PRKCB|TNF|VCAM1	-10.02359688	-11.75706817		7.095828146	30.3150887
1	0	1	0	1	0	1	1	0	1	1	1	1	1	1	-7.936594336	0	-6.377706929	0	-5.191439618	0	-3.745995912	-6.066809551	0	-6.811434912	-4.886700717	-4.753155921	-6.322530925	-5.248166804	-4.310477142	GO:2000379	M101010110111111	11	0	106	14	267	27994	5.243445693	GO Biological Processes	19	positive regulation of reactive oxygen species metabolic process	13.84764328	183|185|445|1401|1906|3043|3553|4088|4835|7040|7099|7124|23410|59272	AGT|AGTR1|ASS1|CRP|EDN1|HBB|IL1B|SMAD3|NQO2|TGFB1|TLR4|TNF|SIRT3|ACE2	-9.525655905	-11.75133712	19_GO:0048518 positive regulation of biological process	1.364135108	13.00458893
1	1	1	1	1	1	1	1	1	1	1	1	1	1	1	-3.474544003	-5.804251418	-8.219577742	-5.110446872	-9.387100371	-3.01868208	-6.1414131	-8.622837659	-5.781546382	-7.977949872	-8.481717695	-5.919864799	-11.74190272	-8.276181239	-7.791425705	GO:0043408	M111111111111111	15	0	758	14	41	27994	34.14634146	GO Biological Processes	19	regulation of MAPK cascade	12.61072141	154|183|959|2335|2641|3553|3569|3630|5972|6347|7040|7124|7422|9370	ADRB2|AGT|CD40LG|FN1|GCG|IL1B|IL6|INS|REN|CCL2|TGFB1|TNF|VEGFA|ADIPOQ	-10.01039506	-11.74190272	19_GO:0023052 signaling	7.405768205	12.4115089
1	1	1	1	1	1	1	1	1	1	1	1	1	1	1	-3.857574828	-6.869564443	-10.26655665	-7.99250931	-11.22917711	-6.561760864	-9.96322513	-11.18617433	-4.276921531	-6.425992107	-10.48461785	-8.654821915	-11.73024943	-6.596984987	-9.791528104	GO:0033002	M111111111111111	15	0	244	10	41	27994	24.3902439	GO Biological Processes	19	muscle cell proliferation	27.98280688	183|231|3569|3586|4318|4846|5468|6772|7124|9370	AGT|AKR1B1|IL6|IL10|MMP9|NOS3|PPARG|STAT1|TNF|ADIPOQ	-10.00099463	-11.73024943	19_GO:0008283 cell proliferation	6.706641035	16.21261175
1	0	1	0	1	0	1	1	0	1	1	1	1	1	0	-9.342010094	0	-4.461133059	0	-4.853824753	0	-3.494867383	-2.901161345	0	-4.799257898	-3.144638086	-4.41809847	-4.41809847	-3.407828039	0	R-HSA-114608	M101010110111110	10	0	129	15	267	27994	5.617977528	Reactome Gene Sets	6	Platelet degranulation	12.19144674	12|81|213|335|350|1072|2244|2335|5054|5265|5340|5919|7040|7123|7422	SERPINA3|ACTN4|ALB|APOA1|APOH|CFL1|FGB|FN1|SERPINE1|SERPINA1|PLG|RARRES2|TGFB1|CLEC3B|VEGFA	-9.504291647	-11.72563616		1.40922068	12.50202823
1	0	1	0	0	0	0	1	0	1	1	1	1	1	0	-5.285316801	0	-5.156634799	0	0	0	0	-8.223587983	0	-5.498480307	-3.660587424	-5.113069172	-6.777093656	-3.927251398	0	GO:0097756	M101000010111110	8	0	86	13	267	27994	4.868913858	GO Biological Processes	19	negative regulation of blood vessel diameter	15.84888076	133|183|185|1131|1401|1636|1889|1906|1909|2244|2697|3630|59272	ADM|AGT|AGTR1|CHRM3|CRP|ACE|ECE1|EDN1|EDNRA|FGB|GJA1|INS|ACE2	-9.504291647	-11.723442	19_GO:0032501 multicellular organismal process	1.317108773	13.53341812
1	1	1	1	1	1	1	1	0	1	1	1	1	1	1	-2.584775159	-7.245450515	-9.039962898	-4.795946609	-11.71001535	-4.948133115	-7.925774183	-10.52111532	0	-9.573498387	-11.14142497	-10.89335046	-8.972138767	-5.89645928	-8.926123907	ko05140	M111111110111111	14	0	73	7	32	27994	21.875	KEGG Pathway	24	Leishmaniasis	83.88613014	3553|3565|3586|5579|6772|7040|7124	IL1B|IL4|IL10|PRKCB|STAT1|TGFB1|TNF	-9.98597422	-11.71001535		7.307924584	23.9879649
1	0	1	0	1	0	1	1	0	1	1	1	1	1	1	-5.196443458	0	-6.300510108	0	-6.90583566	0	-2.886427552	-10.27910759	0	-5.353942707	-6.438243001	-6.234493293	-7.673808156	-4.091002482	-3.439005697	GO:0009612	M101010110111111	11	0	209	18	267	27994	6.741573034	GO Biological Processes	19	response to mechanical stimulus	9.029837106	183|285|958|1277|1906|2697|3553|3596|3627|4353|4878|5468|5599|5879|6662|6772|7099|10631	AGT|ANGPT2|CD40|COL1A1|EDN1|GJA1|IL1B|IL13|CXCL10|MPO|NPPA|PPARG|MAPK8|RAC1|SOX9|STAT1|TLR4|POSTN	-9.481398591	-11.69598679	19_GO:0050896 response to stimulus	1.534507566	11.43414221
1	1	1	1	1	0	1	1	1	1	1	1	1	1	1	-3.611259245	-4.574083945	-9.671815568	-6.062156426	-10.40394021	0	-5.288134665	-10.96314743	-5.300275229	-6.711263352	-11.67895491	-11.39234018	-11.39234018	-5.168642499	-6.062156426	hsa04620	M111110111111111	14	0	111	8	38	27994	21.05263158	KEGG Pathway	24	Toll-like receptor signaling pathway	53.09435752	3553|3569|3576|3627|5599|6696|6772|7124	IL1B|IL6|CXCL8|CXCL10|MAPK8|SPP1|STAT1|TNF	-9.956981861	-11.67895491		6.613482763	20.27502651
1	1	1	1	1	1	1	1	0	1	1	1	1	1	1	-7.828282489	-4.739174251	-4.41314173	-3.038413605	-6.214030931	-3.233857699	-6.57601753	-8.111965744	0	-3.952034241	-5.601141488	-6.397649041	-4.340753664	-4.111869617	-3.038413605	GO:0002274	M111111110111111	14	0	664	30	267	27994	11.23595506	GO Biological Processes	19	myeloid leukocyte activation	4.73703804	12|30|567|718|1471|1776|3043|3240|3417|3565|3569|3576|3586|3596|3685|4057|4318|4353|4878|4893|5265|5879|6590|7099|7124|10135|23406|25840|26762|55754	SERPINA3|ACAA1|B2M|C3|CST3|DNASE1L3|HBB|HP|IDH1|IL4|IL6|CXCL8|IL10|IL13|ITGAV|LTF|MMP9|MPO|NPPA|NRAS|SERPINA1|RAC1|SLPI|TLR4|TNF|NAMPT|COTL1|METTL7A|HAVCR1|TMEM30A	-9.468634712	-11.67816929	19_GO:0002376 immune system process	1.932715405	9.563583499
1	1	1	1	1	1	1	1	1	1	1	1	1	1	1	-4.096470185	-7.058425018	-7.827572271	-4.934449484	-11.67273053	-3.829226863	-10.677193	-9.748731413	-5.059760115	-8.63364968	-10.74182299	-9.006312483	-10.34198611	-6.219283545	-7.86227638	GO:0001819	M111111111111111	15	0	463	11	32	27994	34.375	GO Biological Processes	19	positive regulation of cytokine production	20.78388229	959|3553|3565|3569|3586|3596|3630|5054|6772|7040|7124	CD40LG|IL1B|IL4|IL6|IL10|IL13|INS|SERPINE1|STAT1|TGFB1|TNF	-9.952815752	-11.67273053	19_GO:0048518 positive regulation of biological process	8.396166117	14.52133743
1	1	1	1	1	1	1	1	1	1	1	1	1	1	1	-3.542944499	-9.763252432	-9.118452811	-7.221477917	-11.6478044	-5.921349055	-8.9364596	-9.910409872	-7.578913641	-8.44437701	-10.80993695	-10.44845938	-9.01530097	-8.681009334	-8.887028969	GO:1903037	M111111111111111	15	0	329	10	32	27994	31.25	GO Biological Processes	19	regulation of leukocyte cell-cell adhesion	26.59004559	959|1803|3553|3565|3569|3586|5465|6347|7124|7412	CD40LG|DPP4|IL1B|IL4|IL6|IL10|PPARA|CCL2|TNF|VCAM1	-9.931622582	-11.6478044	19_GO:0022610 biological adhesion	8.193819126	15.79498679
1	1	1	1	1	0	1	1	1	1	1	1	1	1	1	-2.49765445	-3.93512946	-9.754285552	-6.925470212	-10.59905859	0	-4.441864012	-10.81719965	-4.656365176	-7.176824085	-11.62768234	-11.30267046	-11.30267046	-7.349466472	-6.925470212	hsa05164	M111110111111111	14	0	182	9	38	27994	23.68421053	KEGG Pathway	24	Influenza A	36.42943898	3553|3569|3576|3627|5579|5599|6347|6772|7124	IL1B|IL6|CXCL8|CXCL10|PRKCB|MAPK8|CCL2|STAT1|TNF	-9.915904461	-11.62768234		6.896755958	17.67921037
1	1	1	1	1	0	1	1	0	1	1	1	1	1	1	-7.026734979	-4.570861909	-5.065252641	-2.819689358	-7.004812393	0	-5.92354221	-5.867083609	0	-6.905828294	-6.458168707	-6.22105849	-6.22105849	-3.275138729	-5.573498326	ko04151	M111110110111111	13	0	342	22	267	27994	8.239700375	KEGG Pathway	24	PI3K-Akt signaling pathway	6.744507962	285|1129|1277|1285|1286|1287|2335|2538|2690|3164|3565|3569|3630|3685|4846|4893|5105|5106|5879|6696|7099|7422	ANGPT2|CHRM2|COL1A1|COL4A3|COL4A4|COL4A5|FN1|G6PC|GHR|NR4A1|IL4|IL6|INS|ITGAV|NOS3|NRAS|PCK1|PCK2|RAC1|SPP1|TLR4|VEGFA	-9.402745823	-11.60912189		1.682780577	10.48893819
1	0	1	1	1	0	1	1	0	1	1	1	1	1	1	-6.993914693	0	-5.050854175	-4.124593589	-5.641837405	0	-3.379383155	-4.69032988	0	-6.888655638	-4.009167468	-3.848203001	-4.986627316	-4.449002092	-4.124593589	GO:0007596	M101110110111111	12	0	344	22	267	27994	8.239700375	GO Biological Processes	19	blood coagulation	6.705295706	18|350|958|959|1277|1906|2244|2335|3043|3569|4846|5054|5265|5340|5579|5879|7099|8529|23186|23468|23764|55604	ABAT|APOH|CD40|CD40LG|COL1A1|EDN1|FGB|FN1|HBB|IL6|NOS3|SERPINE1|SERPINA1|PLG|PRKCB|RAC1|TLR4|CYP4F2|RCOR1|CBX5|MAFF|CARMIL1	-9.35573566	-11.55897601	19_GO:0032501 multicellular organismal process	1.682780577	10.44813376
0	1	1	0	1	0	1	1	1	1	1	1	1	1	1	0	-6.019313731	-10.88832191	0	-11.51194847	0	-5.120094821	-10.50335383	-6.750671539	-6.988063024	-11.03062833	-10.82001876	-10.82001876	-9.297146781	-5.692583961	M196	M011010111111111	12	0	37	6	32	27994	18.75	Canonical Pathways	11	PID IL23 PATHWAY	141.8614865	3553|3569|4353|6347|6772|7124	IL1B|IL6|MPO|CCL2|STAT1|TNF	-9.824658162	-11.51194847		6.899813177	29.00437032
1	1	1	1	1	0	1	1	0	1	1	1	1	1	1	-3.330328253	-5.255913184	-10.5123156	-4.813835642	-11.47661905	0	-8.523637122	-11.45944673	0	-8.09841891	-10.7307974	-10.40776146	-8.871731017	-6.759080742	-4.813835642	GO:0050920	M111110110111111	13	0	229	9	32	27994	28.125	GO Biological Processes	19	regulation of chemotaxis	34.38127729	1803|3565|3569|3576|3627|5054|6347|7040|7422	DPP4|IL4|IL6|CXCL8|CXCL10|SERPINE1|CCL2|TGFB1|VEGFA	-9.795005874	-11.47661905	19_GO:0040011 locomotion	7.948042949	17.15882118
1	0	0	0	0	0	0	1	0	0	1	0	1	0	0	-4.831587578	0	0	0	0	0	0	-4.405476677	0	0	-4.657170773	0	-6.458114474	0	0	GO:0001990	M100000010010100	4	0	40	10	267	27994	3.745318352	GO Biological Processes	19	regulation of systemic arterial blood pressure by hormone	26.21161049	183|185|1585|1636|1889|1906|3291|4846|5972|59272	AGT|AGTR1|CYP11B2|ACE|ECE1|EDN1|HSD11B2|NOS3|REN|ACE2	-9.262832812	-11.45986885	19_GO:0032501 multicellular organismal process	1.16198272	15.65804423
1	0	1	1	1	0	1	1	0	1	1	1	1	1	1	-6.91286229	0	-5.015246854	-4.100351202	-5.605699316	0	-3.355757422	-4.655119341	0	-6.846179032	-3.979785461	-3.819012983	-4.951086203	-4.419170687	-4.100351202	GO:0007599	M101110110111111	12	0	349	22	267	27994	8.239700375	GO Biological Processes	19	hemostasis	6.609231298	18|350|958|959|1277|1906|2244|2335|3043|3569|4846|5054|5265|5340|5579|5879|7099|8529|23186|23468|23764|55604	ABAT|APOH|CD40|CD40LG|COL1A1|EDN1|FGB|FN1|HBB|IL6|NOS3|SERPINE1|SERPINA1|PLG|PRKCB|RAC1|TLR4|CYP4F2|RCOR1|CBX5|MAFF|CARMIL1	-9.244189147	-11.43510826	19_GO:0065007 biological regulation	1.682780577	10.34752958
1	0	1	1	1	0	1	1	0	1	1	1	1	1	1	-6.896820275	0	-5.008191021	-4.095546224	-5.598537334	0	-3.351075766	-4.64814286	0	-6.837760514	-3.973963585	-3.8132295	-4.944043612	-4.413258939	-4.095546224	GO:0050817	M101110110111111	12	0	350	22	267	27994	8.239700375	GO Biological Processes	19	coagulation	6.59034778	18|350|958|959|1277|1906|2244|2335|3043|3569|4846|5054|5265|5340|5579|5879|7099|8529|23186|23468|23764|55604	ABAT|APOH|CD40|CD40LG|COL1A1|EDN1|FGB|FN1|HBB|IL6|NOS3|SERPINE1|SERPINA1|PLG|PRKCB|RAC1|TLR4|CYP4F2|RCOR1|CBX5|MAFF|CARMIL1	-9.222694622	-11.41058728	19_GO:0032501 multicellular organismal process	1.682780577	10.3276454
1	0	1	0	0	0	1	1	0	1	0	0	1	1	1	-9.188799477	0	-5.166586478	0	0	0	-2.753701184	-4.749274209	0	-5.758904036	0	0	-4.045945658	-5.956046767	-2.336211495	GO:0015711	M101000110100111	8	0	507	26	267	27994	9.737827715	GO Biological Processes	19	organic anion transport	5.376740613	18|183|189|335|345|762|885|1071|1579|1636|1906|2168|2348|2538|2697|3043|3553|5360|5465|5468|8529|9356|9971|55754|57205|59272	ABAT|AGT|AGXT|APOA1|APOC3|CA4|CCK|CETP|CYP4A11|ACE|EDN1|FABP1|FOLR1|G6PC|GJA1|HBB|IL1B|PLTP|PPARA|PPARG|CYP4F2|SLC22A6|NR1H4|TMEM30A|ATP10D|ACE2	-9.199139781	-11.38402693	19_GO:0051179 localization	1.814380222	9.759330574
1	1	1	0	1	1	1	1	1	1	1	1	1	1	1	-3.122526866	-11.31176581	-6.709204692	0	-11.01998796	-4.660306677	-11.35031646	-9.834512899	-5.560344544	-7.14428861	-8.596177664	-8.387723487	-8.387723487	-7.287206394	-8.438572734	GO:0046427	M111011111111111	14	0	91	7	29	27994	24.13793103	GO Biological Processes	19	positive regulation of JAK-STAT cascade	74.25464191	231|3565|3569|3586|3596|7124|7422	AKR1B1|IL4|IL6|IL10|IL13|TNF|VEGFA	-9.687108346	-11.35031646	19_GO:0048518 positive regulation of biological process	7.946270843	22.539626
1	1	1	1	1	1	1	1	0	1	1	1	1	1	1	-5.544769966	-6.345848677	-9.273972707	-8.448546316	-7.48514601	-6.17195634	-7.6643525	-8.957107724	0	-9.714666477	-9.390929247	-7.038278759	-9.217801904	-9.859187547	-8.448546316	GO:0032800	M111111110111111	14	0	29	9	267	27994	3.370786517	GO Biological Processes	19	receptor biosynthetic process	32.53855095	1906|3091|3586|3685|5465|5468|7124|9370|59272	EDN1|HIF1A|IL10|ITGAV|PPARA|PPARG|TNF|ADIPOQ|ACE2	-9.133858739	-11.31529522	19_GO:0008152 metabolic process	1.104496174	16.67486146
1	0	1	0	1	0	1	1	0	1	1	1	1	1	0	-4.059561625	0	-8.228998657	0	-6.12447941	0	-2.507845883	-10.53577429	0	-4.709730523	-3.233992014	-3.107007852	-5.462102643	-7.658922062	0	GO:0043270	M101010110111110	10	0	284	20	267	27994	7.490636704	GO Biological Processes	19	positive regulation of ion transport	7.38355225	18|81|154|183|335|825|885|1051|1071|1579|1906|2641|3553|3596|3627|4878|6347|7070|8529|59272	ABAT|ACTN4|ADRB2|AGT|APOA1|CAPN3|CCK|CEBPB|CETP|CYP4A11|EDN1|GCG|IL1B|IL13|CXCL10|NPPA|CCL2|THY1|CYP4F2|ACE2	-9.133858739	-11.31211468	19_GO:0048518 positive regulation of biological process	1.611003865	10.61041172
1	0	1	0	1	1	1	1	0	1	1	1	1	1	0	-8.779879842	0	-7.863554618	0	-5.066061443	-6.224832923	-5.24210754	-5.910100073	0	-5.011309111	-4.761916005	-7.796275734	-6.165305617	-5.122689638	0	GO:1990748	M101011110111110	11	0	114	14	267	27994	5.243445693	GO Biological Processes	19	cellular detoxification	12.87587884	213|2168|2877|2944|3043|3049|3240|4353|4846|6648|7124|7295|23410|55937	ALB|FABP1|GPX2|GSTM1|HBB|HBQ1|HP|MPO|NOS3|SOD2|TNF|TXN|SIRT3|APOM	-9.133858739	-11.30985217	19_GO:0098754 detoxification	1.364135108	12.46811245
1	0	1	1	1	0	1	1	0	1	1	1	1	1	0	-3.079730863	0	-6.661841482	-4.4802726	-3.784705836	0	-5.594558335	-6.349937759	0	-5.362720122	-6.777143821	-6.606497695	-4.978001781	-5.474620428	0	GO:1905954	M101110110111110	11	0	93	13	267	27994	4.868913858	GO Biological Processes	19	positive regulation of lipid localization	14.65595425	335|338|718|1071|1579|1906|3553|5360|5444|6696|6863|8529|9370	APOA1|APOB|C3|CETP|CYP4A11|EDN1|IL1B|PLTP|PON1|SPP1|TAC1|CYP4F2|ADIPOQ	-9.101545483	-11.27461436	19_GO:0048518 positive regulation of biological process	1.317108773	12.94441877
0	1	1	1	1	1	1	1	1	1	1	1	1	1	1	0	-3.15832149	-9.049564449	-4.169170517	-3.254974075	-2.99152902	-5.975678765	-11.25031771	-3.868884	-5.625531827	-6.518638974	-8.946496792	-7.581462478	-7.168602012	-2.845410059	R-HSA-373076	M011111111111111	14	0	335	11	46	27994	23.91304348	Reactome Gene Sets	6	Class A/1 (Rhodopsin-like receptors)	19.98273848	154|885|1129|1131|1889|1906|1909|3576|3627|5697|6347	ADRB2|CCK|CHRM2|CHRM3|ECE1|EDN1|EDNRA|CXCL8|CXCL10|PYY|CCL2	-9.610780339	-11.25031771		6.2891741	14.18049208
1	1	1	0	1	1	1	1	1	1	1	1	1	1	1	-3.058728702	-11.22522751	-6.638556455	0	-10.91904638	-4.618070933	-11.2492525	-9.734142138	-5.517829632	-7.073369145	-8.510558043	-8.302223566	-8.302223566	-7.216209392	-8.367110113	GO:1904894	M111011111111111	14	0	94	7	29	27994	24.13793103	GO Biological Processes	19	positive regulation of STAT cascade	71.88481291	231|3565|3569|3586|3596|7124|7422	AKR1B1|IL4|IL6|IL10|IL13|TNF|VEGFA	-9.610567525	-11.2492525	19_GO:0048518 positive regulation of biological process	7.946270843	22.16824598
0	1	1	1	1	1	1	1	1	1	1	1	1	1	1	0	-3.691474803	-8.20579999	-5.79234145	-7.935585234	-3.464260691	-5.794747878	-11.23737525	-4.683427198	-4.287973858	-8.443317369	-6.910744648	-9.329434418	-5.583727961	-7.208013101	GO:0034762	M011111111111111	14	0	577	13	46	27994	28.26086957	GO Biological Processes	19	regulation of transmembrane transport	13.71117474	154|1131|1906|1909|3553|3596|3627|3630|4318|4878|5579|6347|7124	ADRB2|CHRM3|EDN1|EDNRA|IL1B|IL13|CXCL10|INS|MMP9|NPPA|PRKCB|CCL2|TNF	-9.599540997	-11.23737525	19_GO:0051179 localization	6.638835361	12.51675929
1	1	1	1	1	1	1	1	0	1	1	1	1	1	1	-2.346739416	-6.977512887	-8.635600562	-4.597318686	-11.23274826	-4.74922634	-7.59028791	-10.04613155	0	-9.168018439	-10.66513661	-10.41755137	-8.567936049	-5.630903367	-8.589085329	hsa05140	M111111110111111	14	0	85	7	32	27994	21.875	KEGG Pathway	24	Leishmaniasis	72.04338235	3553|3565|3586|5579|6772|7040|7124	IL1B|IL4|IL10|PRKCB|STAT1|TGFB1|TNF	-9.59576307	-11.23274826		7.307924584	22.1909835
1	1	1	1	1	1	1	1	1	1	1	1	1	1	1	-4.767342395	-6.64080606	-9.902276788	-4.347688213	-10.63527142	-6.401820461	-9.022532321	-11.22775973	-5.398098985	-5.18611548	-8.269846677	-8.061871271	-9.822276584	-7.016527193	-8.166031092	GO:0048661	M111111111111111	15	0	103	8	46	27994	17.39130435	GO Biological Processes	19	positive regulation of smooth muscle cell proliferation	47.26720135	231|1906|3569|3586|3596|4318|6772|7124	AKR1B1|EDN1|IL6|IL10|IL13|MMP9|STAT1|TNF	-9.5924677	-11.22775973	19_GO:0008283 cell proliferation	5.588561625	19.0848201
1	1	1	1	1	1	1	1	1	1	1	1	1	1	1	-3.822305344	-9.457053065	-8.733932863	-6.962220809	-11.21389656	-5.706010671	-8.591832959	-9.483459787	-7.359933136	-8.101691515	-10.379013	-10.01902626	-8.63127216	-8.337353519	-8.582745138	GO:0007159	M111111111111111	15	0	364	10	32	27994	31.25	GO Biological Processes	19	leukocyte cell-cell adhesion	24.03331044	959|1803|3553|3565|3569|3586|5465|6347|7124|7412	CD40LG|DPP4|IL1B|IL4|IL6|IL10|PPARA|CCL2|TNF|VCAM1	-9.583644751	-11.21389656	19_GO:0022610 biological adhesion	8.193819126	14.96346616
1	1	1	1	1	1	1	1	1	1	1	1	1	1	1	-3.625867768	-6.77603221	-7.416458547	-4.703780851	-11.15661619	-4.96446337	-8.77425512	-8.021954546	-6.6024401	-8.217217722	-6.414257463	-6.144489346	-9.832860586	-5.899609655	-9.091173016	GO:0009306	M111111111111111	15	0	517	11	32	27994	34.375	GO Biological Processes	19	protein secretion	18.61303191	959|1803|2335|2641|3553|3569|3586|3596|3630|7040|7124	CD40LG|DPP4|FN1|GCG|IL1B|IL6|IL10|IL13|INS|TGFB1|TNF	-9.535455567	-11.15661619	19_GO:0051179 localization	8.396166117	13.67446463
0	1	1	1	1	1	1	1	1	1	1	1	1	1	1	0	-4.084859887	-10.54184281	-6.387454148	-8.823377947	-3.854641388	-6.477920085	-11.14716952	-3.474595291	-8.691346487	-8.096689315	-7.783210995	-10.41254394	-7.5770886	-6.387454148	GO:0019932	M011111111111111	14	0	456	12	46	27994	26.08695652	GO Biological Processes	19	second-messenger-mediated signaling	16.01487414	154|1131|1906|2641|3576|3627|3630|4846|4878|7124|7412|7422	ADRB2|CHRM3|EDN1|GCG|CXCL8|CXCL10|INS|NOS3|NPPA|TNF|VCAM1|VEGFA	-9.526826001	-11.14716952	19_GO:0023052 signaling	6.474307671	13.11493645
1	0	1	0	0	0	0	1	0	1	0	0	0	1	0	-6.456998574	0	-5.843548924	0	0	0	0	-5.595786776	0	-6.187821575	0	0	0	-6.300589134	0	GO:1903793	M101000010100010	5	0	58	11	267	27994	4.119850187	GO Biological Processes	19	positive regulation of anion transport	19.88467002	18|183|335|885|1051|1071|1579|1906|3553|8529|59272	ABAT|AGT|APOA1|CCK|CEBPB|CETP|CYP4A11|EDN1|IL1B|CYP4F2|ACE2	-8.960170757	-11.13033465	19_GO:0048518 positive regulation of biological process	1.21632444	14.12765881
1	1	1	0	1	0	1	1	0	1	1	1	1	1	1	-4.899548205	-3.657766512	-6.102058363	0	-5.257213885	0	-5.478003392	-7.078755209	0	-2.625388617	-6.239339801	-6.036267187	-6.036267187	-3.959901489	-4.836336285	GO:0044706	M111010110111111	12	0	226	18	267	27994	6.741573034	GO Biological Processes	19	multi-multicellular organism process	8.350601571	133|183|231|259|285|1471|1906|2697|3291|3553|4318|4878|6696|6863|7422|10135|23764|64750	ADM|AGT|AKR1B1|AMBP|ANGPT2|CST3|EDN1|GJA1|HSD11B2|IL1B|MMP9|NPPA|SPP1|TAC1|VEGFA|NAMPT|MAFF|SMURF2	-8.954726366	-11.12200457	19_GO:0051704 multi-organism process	1.534507566	10.88763903
1	1	1	1	1	1	1	1	1	0	1	1	1	1	1	-7.861001843	-5.606781207	-6.761877699	-2.50880027	-5.029690968	-2.652500513	-4.088481141	-5.147242082	-3.520110026	0	-4.580501496	-5.494575465	-4.385935683	-5.114094317	-5.041385854	GO:0060249	M111111111011111	14	0	440	24	267	27994	8.988764045	GO Biological Processes	19	anatomical structure homeostasis	5.718896834	12|154|213|231|563|567|580|825|2034|3091|3569|4057|4846|5340|5879|5950|6662|6696|7033|7037|7099|7422|8029|29887	SERPINA3|ADRB2|ALB|AKR1B1|AZGP1|B2M|BARD1|CAPN3|EPAS1|HIF1A|IL6|LTF|NOS3|PLG|RAC1|RBP4|SOX9|SPP1|TFF3|TFRC|TLR4|VEGFA|CUBN|SNX10	-8.936720225	-11.09828394	19_GO:0065007 biological regulation	1.750418383	9.790466945
1	0	1	0	0	0	1	1	0	1	0	0	1	1	1	-9.350827389	0	-4.446540709	0	0	0	-2.351139441	-4.041320796	0	-5.02468892	0	0	-3.441310173	-5.217771386	-2.027661109	GO:0006820	M101000110100111	8	0	656	29	267	27994	10.86142322	GO Biological Processes	19	anion transport	4.634979903	18|183|189|335|345|762|885|1051|1071|1579|1636|1906|2168|2348|2538|2697|3043|3553|5360|5465|5468|6557|8529|8542|9356|9971|55754|57205|59272	ABAT|AGT|AGXT|APOA1|APOC3|CA4|CCK|CEBPB|CETP|CYP4A11|ACE|EDN1|FABP1|FOLR1|G6PC|GJA1|HBB|IL1B|PLTP|PPARA|PPARG|SLC12A1|CYP4F2|APOL1|SLC22A6|NR1H4|TMEM30A|ATP10D|ACE2	-8.914835285	-11.07075874	19_GO:0051179 localization	1.904235185	9.244841629
1	0	0	0	0	0	0	1	0	0	0	0	0	0	0	-6.57001497	0	0	0	0	0	0	-3.162102829	0	0	0	0	0	0	0	GO:0055065	M100000010000000	2	0	657	29	267	27994	10.86142322	GO Biological Processes	19	metal ion homeostasis	4.627925139	133|183|185|567|825|958|1579|1585|1906|1909|2034|2697|3091|3596|3627|3685|4057|4088|4501|5579|5967|6356|6557|6863|7037|7070|8529|29887|54923	ADM|AGT|AGTR1|B2M|CAPN3|CD40|CYP4A11|CYP11B2|EDN1|EDNRA|EPAS1|GJA1|HIF1A|IL13|CXCL10|ITGAV|LTF|SMAD3|MT1X|PRKCB|REG1A|CCL11|SLC12A1|TAC1|TFRC|THY1|CYP4F2|SNX10|LIME1	-8.901663666	-11.05479422	19_GO:0065007 biological regulation	1.904235185	9.234098161
1	1	1	1	1	0	1	1	1	1	1	1	1	1	1	-2.258808433	-6.877152359	-10.3200016	-6.428172595	-11.05440994	0	-9.379616416	-9.868744605	-5.57483333	-9.016430104	-10.48720611	-10.23982473	-10.23982473	-9.191520866	-8.462934323	ko05323	M111110111111111	14	0	90	7	32	27994	21.875	KEGG Pathway	24	Rheumatoid arthritis	68.04097222	3553|3569|3576|6347|7040|7124|7422	IL1B|IL6|CXCL8|CCL2|TGFB1|TNF|VEGFA	-9.446935351	-11.05440994		7.307924584	21.54983367
0	1	1	1	1	1	1	1	1	1	1	1	1	1	1	0	-2.742884556	-9.085301935	-3.614563911	-3.755518729	-2.579140772	-5.145148176	-11.02686436	-3.444245977	-5.996045132	-5.556884318	-7.694192265	-7.694192265	-7.497164614	-2.436061213	R-HSA-500792	M011111111111111	14	0	467	12	46	27994	26.08695652	Reactome Gene Sets	6	GPCR ligand binding	15.63765013	154|885|1129|1131|1889|1906|1909|2641|3576|3627|5697|6347	ADRB2|CCK|CHRM2|CHRM3|ECE1|EDN1|EDNRA|GCG|CXCL8|CXCL10|PYY|CCL2	-9.426464407	-11.02686436		6.474307671	12.94132166
1	0	1	0	1	0	1	1	0	1	1	1	1	1	1	-8.543660899	0	-4.450591491	0	-4.938184323	0	-2.601979993	-3.04034081	0	-4.870159617	-3.359344149	-4.397435897	-4.397435897	-3.707269393	-3.14834287	R-HSA-76002	M101010110111111	11	0	263	19	267	27994	7.116104869	Reactome Gene Sets	6	Platelet activation, signaling and aggregation	7.574457783	12|81|213|335|350|1072|1277|2244|2335|5054|5265|5340|5579|5879|5919|6464|7040|7123|7422	SERPINA3|ACTN4|ALB|APOA1|APOH|CFL1|COL1A1|FGB|FN1|SERPINE1|SERPINA1|PLG|PRKCB|RAC1|RARRES2|SHC1|TGFB1|CLEC3B|VEGFA	-8.820429268	-10.96528729		1.573387693	10.51196633
1	0	1	1	1	1	1	1	0	1	1	1	1	1	0	-6.975858449	0	-5.415375322	-5.873593625	-4.684167203	-3.142696835	-3.621213988	-5.051119003	0	-3.399440683	-8.265983282	-5.350525795	-5.350525795	-4.754183584	0	GO:0071356	M101111110111110	12	0	297	20	267	27994	7.490636704	GO Biological Processes	19	cellular response to tumor necrosis factor	7.060366461	81|330|335|338|445|958|959|1277|1906|2634|2819|3576|5105|6347|6356|6772|7124|9370|9971|10631	ACTN4|BIRC3|APOA1|APOB|ASS1|CD40|CD40LG|COL1A1|EDN1|GBP2|GPD1|CXCL8|PCK1|CCL2|CCL11|STAT1|TNF|ADIPOQ|NR1H4|POSTN	-8.815740104	-10.95787527	19_GO:0050896 response to stimulus	1.611003865	10.30361581
1	1	1	1	1	1	1	1	0	1	1	1	1	1	0	-8.838372652	-3.15832149	-3.954156954	-2.845410059	-4.434350623	-2.99152902	-7.386220307	-3.660901418	0	-3.202942195	-5.250756313	-7.581462478	-2.842010501	-4.503877867	0	GO:0006898	M111111110111110	13	0	335	21	267	27994	7.865168539	GO Biological Processes	19	receptor-mediated endocytosis	6.572463525	133|154|213|259|335|338|345|567|718|2348|3043|3240|3565|3576|5054|5879|7037|7422|8029|8542|78989	ADM|ADRB2|ALB|AMBP|APOA1|APOB|APOC3|B2M|C3|FOLR1|HBB|HP|IL4|CXCL8|SERPINE1|RAC1|TFRC|VEGFA|CUBN|APOL1|COLEC11	-8.754110871	-10.89173258	19_GO:0051179 localization	1.647442664	10.06886023
1	1	1	0	1	1	1	1	0	1	1	1	1	1	1	-6.699195638	-5.01754164	-7.018359408	0	-5.701394774	-4.844812304	-5.878741066	-6.70537139	0	-7.454528441	-5.394651274	-5.260105034	-6.962834855	-5.758456281	-6.656730532	GO:0006809	M111011110111111	13	0	79	12	267	27994	4.494382022	GO Biological Processes	19	nitric oxide biosynthetic process	15.92604181	183|445|1906|2644|3043|3553|3586|4088|4846|5879|7099|7124	AGT|ASS1|EDN1|GCHFR|HBB|IL1B|IL10|SMAD3|NOS3|RAC1|TLR4|TNF	-8.754110871	-10.89085101	19_GO:0008152 metabolic process	1.267925748	13.03671871
1	0	1	1	1	0	1	1	0	1	1	1	1	1	0	-3.957254179	0	-6.903753491	-8.268967403	-5.181820728	0	-5.313521723	-6.654057822	0	-7.250282943	-9.162854268	-6.85951901	-8.989843337	-7.363695505	0	GO:0010743	M101110110111110	11	0	32	9	267	27994	3.370786517	GO Biological Processes	19	regulation of macrophage derived foam cell differentiation	29.4880618	183|185|338|1071|1401|3685|5465|5468|9370	AGT|AGTR1|APOB|CETP|CRP|ITGAV|PPARA|PPARG|ADIPOQ	-8.744807883	-10.87887543	19_GO:0032502 developmental process	1.104496174	15.82277629
1	1	1	1	1	1	1	1	1	1	1	1	1	1	1	-3.326025969	-6.590369507	-8.359090178	-4.55239768	-10.81773515	-4.812067309	-8.498900399	-8.912455822	-6.445973119	-9.266652635	-6.176232856	-5.908084301	-9.499031717	-6.915463132	-8.842840046	GO:0002790	M111111111111111	15	0	556	11	32	27994	34.375	GO Biological Processes	19	peptide secretion	17.30744155	959|1803|2335|2641|3553|3569|3586|3596|3630|7040|7124	CD40LG|DPP4|FN1|GCG|IL1B|IL6|IL10|IL13|INS|TGFB1|TNF	-9.256985715	-10.81773515	19_GO:0051179 localization	8.396166117	13.13900857
1	1	1	1	1	1	1	1	1	1	1	1	1	1	1	-3.354021746	-7.06225938	-8.763353615	-8.695647772	-9.382295956	-4.812148597	-9.65980947	-8.38189777	-5.713117073	-9.296144016	-10.81558003	-10.5678317	-8.6956359	-9.471474332	-8.695647772	GO:0019915	M111111111111111	15	0	81	7	38	27994	18.42105263	GO Biological Processes	19	lipid storage	63.66406758	338|1401|3553|3569|5465|5468|7124	APOB|CRP|IL1B|IL6|PPARA|PPARG|TNF	-9.2560763	-10.81558003	19_GO:0051179 localization	6.288607249	20.82269021
1	1	1	1	1	1	1	1	1	1	1	1	1	1	1	-6.483623503	-7.586695819	-7.275410286	-5.367112063	-3.063492033	-4.173516226	-7.036714615	-6.775425362	-7.283997687	-7.983124659	-6.174277086	-4.761667598	-8.498467348	-6.820240798	-6.872424713	GO:0035690	M111111111111111	15	0	377	22	267	27994	8.239700375	GO Biological Processes	19	cellular response to drug	6.118360008	445|567|1129|1131|1471|1800|1906|2168|2203|2348|2730|3553|3569|3586|5105|5106|5972|6662|7037|7124|7295|9370	ASS1|B2M|CHRM2|CHRM3|CST3|DPEP1|EDN1|FABP1|FBP1|FOLR1|GCLM|IL1B|IL6|IL10|PCK1|PCK2|REN|SOX9|TFRC|TNF|TXN|ADIPOQ	-8.649622657	-10.77839386	19_GO:0050896 response to stimulus	1.682780577	9.818432665
1	0	1	1	1	1	1	1	0	1	1	1	1	1	1	-2.557367199	0	-8.251265735	-10.77092271	-8.976212461	-3.800475753	-5.998840046	-9.334228004	0	-7.248644509	-10.04273997	-9.75886161	-9.75886161	-4.371254109	-8.827657913	hsa05161	M101111110111111	13	0	177	7	19	27994	36.84210526	KEGG Pathway	24	Hepatitis B	58.26880761	3569|3576|4318|5579|5599|7040|7124	IL6|CXCL8|MMP9|PRKCB|MAPK8|TGFB1|TNF	-9.221241893	-10.77092271		11.06647333	19.91893451
1	1	1	1	1	0	1	1	1	1	1	1	1	1	1	-2.114098289	-6.710113466	-10.02463415	-6.26158067	-10.75806377	0	-9.12717069	-9.574110894	-5.449944963	-8.764463513	-10.19159402	-9.944579585	-9.944579585	-8.939314728	-8.253071664	hsa05323	M111110111111111	14	0	99	7	32	27994	21.875	KEGG Pathway	24	Rheumatoid arthritis	61.85542929	3553|3569|3576|6347|7040|7124|7422	IL1B|IL6|CXCL8|CCL2|TGFB1|TNF|VEGFA	-9.210459267	-10.75806377		7.307924584	20.51962125
0	1	1	1	1	1	1	1	1	1	1	1	1	1	1	0	-7.395847955	-7.028499522	-5.210647835	-10.7471748	-4.048986563	-9.6959261	-10.35500138	-5.285199984	-6.402831364	-8.534460847	-9.557677697	-6.939730866	-5.313526187	-6.683130251	GO:0002696	M011111111111111	14	0	406	10	32	27994	31.25	GO Biological Processes	19	positive regulation of leukocyte activation	21.54710591	959|1803|3553|3565|3569|3586|3596|6347|7040|7412	CD40LG|DPP4|IL1B|IL4|IL6|IL10|IL13|CCL2|TGFB1|VCAM1	-9.200312967	-10.7471748	19_GO:0002376 immune system process	8.193819126	14.10812059
0	1	1	1	1	0	1	1	1	1	1	1	1	1	1	0	-4.68387341	-6.491893179	-5.714752531	-7.201286178	0	-6.0913555	-7.320723212	-3.927698296	-8.538673655	-8.013423006	-7.735476823	-7.735476823	-5.909382094	-10.74232302	hsa04010	M011110111111111	13	0	320	8	19	27994	42.10526316	KEGG Pathway	24	MAPK signaling pathway	36.83421053	3553|3569|3630|5579|5599|7040|7124|7422	IL1B|IL6|INS|PRKCB|MAPK8|TGFB1|TNF|VEGFA	-9.198341566	-10.74232302		11.32689657	16.80170428
1	0	1	1	1	0	1	1	0	1	1	1	1	1	1	-2.604870502	0	-9.458098766	-4.160811676	-8.366385356	0	-6.855157664	-10.71785711	0	-10.08733527	-7.891611881	-7.68427472	-7.68427472	-8.455058006	-7.849557138	hsa04066	M101110110111111	12	0	119	8	46	27994	17.39130435	KEGG Pathway	24	HIF-1 signaling pathway	40.91194739	1906|3569|3630|4846|4878|5054|5579|7422	EDN1|IL6|INS|NOS3|NPPA|SERPINE1|PRKCB|VEGFA	-9.177102821	-10.71785711		5.588561625	17.70097675
1	1	1	1	1	0	1	1	0	1	1	1	1	1	1	-6.439952693	-4.39228491	-4.806027969	-2.689108335	-6.694801615	0	-5.658768041	-5.564297867	0	-6.596334812	-6.151258908	-5.915696644	-5.915696644	-3.104064355	-5.350356105	hsa04151	M111110110111111	13	0	380	22	267	27994	8.239700375	KEGG Pathway	24	PI3K-Akt signaling pathway	6.070057165	285|1129|1277|1285|1286|1287|2335|2538|2690|3164|3565|3569|3630|3685|4846|4893|5105|5106|5879|6696|7099|7422	ANGPT2|CHRM2|COL1A1|COL4A3|COL4A4|COL4A5|FN1|G6PC|GHR|NR4A1|IL4|IL6|INS|ITGAV|NOS3|NRAS|PCK1|PCK2|RAC1|SPP1|TLR4|VEGFA	-8.590558616	-10.71150448		1.682780577	9.764924857
1	1	1	1	1	1	1	1	1	1	1	1	1	1	1	-2.778098379	-10.26395774	-8.289273303	-6.007031946	-10.70834855	-4.683021972	-7.93101056	-9.16712767	-7.936654131	-7.508514726	-9.966735945	-9.64580322	-8.198748211	-7.711866805	-7.645914201	GO:0022409	M111111111111111	15	0	279	9	32	27994	28.125	GO Biological Processes	19	positive regulation of cell-cell adhesion	28.21975806	959|1803|3553|3565|3569|3586|6347|7124|7412	CD40LG|DPP4|IL1B|IL4|IL6|IL10|CCL2|TNF|VCAM1	-9.169628431	-10.70834855	19_GO:0022610 biological adhesion	7.948042949	15.45768726
0	0	1	1	1	1	1	1	0	1	1	1	1	1	1	0	0	-4.89962338	-6.596169791	-5.392466418	-5.152225672	-4.18406725	-7.268445543	0	-3.958110156	-7.873648191	-6.198306581	-10.70724078	-4.067070918	-6.596169791	GO:0043393	M001111110111111	12	0	212	9	41	27994	21.95121951	GO Biological Processes	19	regulation of protein binding	28.9859641	154|1636|2641|3586|4318|5465|5599|6590|9370	ADRB2|ACE|GCG|IL10|MMP9|PPARA|MAPK8|SLPI|ADIPOQ	-9.169196602	-10.70724078	19_GO:0065007 biological regulation	6.464284453	15.66494549
1	0	1	0	1	1	1	1	0	1	1	1	1	1	0	-9.255955621	0	-6.439920404	0	-3.653627521	-4.499177752	-5.417458457	-4.60131838	0	-5.18611548	-3.429930332	-6.384705687	-4.802386405	-5.297768219	0	GO:0098869	M101011110111110	11	0	103	13	267	27994	4.868913858	GO Biological Processes	19	cellular oxidant detoxification	13.23304607	213|2168|2877|3043|3049|3240|4353|4846|6648|7124|7295|23410|55937	ALB|FABP1|GPX2|HBB|HBQ1|HP|MPO|NOS3|SOD2|TNF|TXN|SIRT3|APOM	-8.580225783	-10.69603201	19_GO:0098754 detoxification	1.317108773	12.20534592
1	0	1	0	1	1	0	1	0	0	1	1	1	1	0	-8.519723553	0	-2.873480294	0	-3.158966935	-3.996012232	0	-2.697288776	0	0	-2.938656097	-4.140521171	-2.84220167	-3.199993402	0	GO:0016999	M101011010011110	9	0	152	15	267	27994	5.617977528	GO Biological Processes	19	antibiotic metabolic process	10.34668835	231|1544|1579|1800|3043|3049|3240|3417|3419|4353|5105|5106|5879|6817|8574	AKR1B1|CYP1A2|CYP4A11|DPEP1|HBB|HBQ1|HP|IDH1|IDH3A|MPO|PCK1|PCK2|RAC1|SULT1A1|AKR7A2	-8.570739627	-10.68399867	19_GO:0008152 metabolic process	1.40922068	11.33856915
0	1	1	1	1	1	1	1	1	1	1	1	1	1	1	0	-5.774491629	-7.04289184	-5.081172042	-10.64887426	-2.999604481	-8.551021902	-8.565349061	-4.199808761	-6.750664824	-8.428485226	-9.203314104	-6.932221268	-5.859598477	-7.751621839	GO:0046649	M011111111111111	14	0	767	12	32	27994	37.5	GO Biological Processes	19	lymphocyte activation	13.68676662	959|1803|3553|3565|3569|3586|3596|3630|5579|6347|7040|7412	CD40LG|DPP4|IL1B|IL4|IL6|IL10|IL13|INS|PRKCB|CCL2|TGFB1|VCAM1	-9.120184479	-10.64887426	19_GO:0002376 immune system process	8.558164961	12.05214458
1	1	1	1	1	1	1	1	0	1	1	1	1	1	1	-7.495189227	-5.489510691	-6.579506567	-3.621669337	-7.392936054	-2.584418317	-5.155775682	-6.086819233	0	-4.812542668	-8.023309084	-6.491554099	-6.491554099	-4.977660275	-6.337819445	GO:0050673	M111111110111111	14	0	465	24	267	27994	8.988764045	GO Biological Processes	19	epithelial cell proliferation	5.411429262	185|335|350|567|1051|1285|2697|3091|3164|3569|3586|4088|4893|5468|5967|6347|6356|6662|6772|7040|7099|7124|7422|8829	AGTR1|APOA1|APOH|B2M|CEBPB|COL4A3|GJA1|HIF1A|NR4A1|IL6|IL10|SMAD3|NRAS|PPARG|REG1A|CCL2|CCL11|SOX9|STAT1|TGFB1|TLR4|TNF|VEGFA|NRP1	-8.490560964	-10.59877001	19_GO:0008283 cell proliferation	1.750418383	9.413247762
1	1	1	1	1	1	1	1	1	1	1	1	1	1	1	-2.210320723	-7.302549339	-6.908046178	-5.134220079	-10.59258034	-3.988167064	-9.556965936	-10.18710025	-5.222885918	-6.297067279	-8.397399752	-9.405003167	-6.819485018	-5.223432368	-6.590635409	GO:0050867	M111111111111111	15	0	421	10	32	27994	31.25	GO Biological Processes	19	positive regulation of cell activation	20.7793943	959|1803|3553|3565|3569|3586|3596|6347|7040|7412	CD40LG|DPP4|IL1B|IL4|IL6|IL10|IL13|CCL2|TGFB1|VCAM1	-9.07110165	-10.59258034	19_GO:0048518 positive regulation of biological process	8.193819126	13.83335815
1	1	1	1	1	1	1	1	0	1	1	1	1	1	1	-5.391868939	-3.110391859	-7.543339141	-5.536604997	-5.612883008	-4.308440482	-4.571813852	-7.040949326	0	-6.854622954	-7.730552419	-4.958150502	-6.170505533	-5.69850931	-5.536604997	GO:0048545	M111111110111111	14	0	348	21	267	27994	7.865168539	GO Biological Processes	19	response to steroid hormone	6.326940462	133|189|445|1277|1906|2104|3291|3417|3569|3586|4864|5105|5106|5465|6382|6696|7040|7124|7298|7352|9370	ADM|AGXT|ASS1|COL1A1|EDN1|ESRRG|HSD11B2|IDH1|IL6|IL10|NPC1|PCK1|PCK2|PPARA|SDC1|SPP1|TGFB1|TNF|TYMS|UCP3|ADIPOQ	-8.47601954	-10.58172544	19_GO:0050896 response to stimulus	1.647442664	9.812512534
1	0	1	0	1	0	1	1	0	1	1	1	1	1	0	-8.207926474	0	-4.461133059	0	-4.853824753	0	-3.494867383	-2.901161345	0	-4.799257898	-3.144638086	-4.41809847	-4.41809847	-3.407828039	0	GO:0002576	M101010110111110	10	0	129	14	267	27994	5.243445693	GO Biological Processes	19	platelet degranulation	11.37868362	12|81|213|335|350|2244|2335|5054|5265|5340|5919|7040|7123|7422	SERPINA3|ACTN4|ALB|APOA1|APOH|FGB|FN1|SERPINE1|SERPINA1|PLG|RARRES2|TGFB1|CLEC3B|VEGFA	-8.467188771	-10.56985117	19_GO:0051179 localization	1.364135108	11.59408597
1	1	1	0	1	1	1	1	0	1	1	1	1	1	1	-6.490753074	-4.937281521	-6.883964547	0	-5.594502501	-4.764668425	-5.771662952	-6.571363841	0	-7.319681409	-5.288130415	-5.153769747	-6.828504562	-5.651502071	-6.549032303	GO:0046209	M111011110111111	13	0	84	12	267	27994	4.494382022	GO Biological Processes	19	nitric oxide metabolic process	14.97806314	183|445|1906|2644|3043|3553|3586|4088|4846|5879|7099|7124	AGT|ASS1|EDN1|GCHFR|HBB|IL1B|IL10|SMAD3|NOS3|RAC1|TLR4|TNF	-8.467188771	-10.56547065	19_GO:0008152 metabolic process	1.267925748	12.59028711
1	1	1	0	1	0	1	1	0	1	1	1	1	1	0	-4.498803444	-4.141832914	-4.150321364	0	-4.540446172	0	-6.283754454	-6.690459554	0	-4.486200535	-4.239338644	-5.506952236	-2.817888672	-4.596567519	0	GO:1990845	M111010110111110	11	0	155	15	267	27994	5.617977528	GO Biological Processes	19	adaptive thermogenesis	10.14642987	154|1051|2034|2104|2628|2697|3565|3596|7099|7350|7351|7352|7422|9370|55856	ADRB2|CEBPB|EPAS1|ESRRG|GATM|GJA1|IL4|IL13|TLR4|UCP1|UCP2|UCP3|VEGFA|ADIPOQ|ACOT13	-8.465686224	-10.56152137	19_GO:0008152 metabolic process	1.40922068	11.20519848
1	0	0	0	0	0	0	0	0	0	0	0	0	0	0	-7.936594336	0	0	0	0	0	0	0	0	0	0	0	0	0	0	R-HSA-211945	M100000000000000	1	0	106	13	267	27994	4.868913858	Reactome Gene Sets	6	Phase I - Functionalization of compounds	12.8585259	670|1544|1576|1577|1579|1585|1591|2052|2326|4835|5443|8529|9971	BPHL|CYP1A2|CYP3A4|CYP3A5|CYP4A11|CYP11B2|CYP24A1|EPHX1|FMO1|NQO2|POMC|CYP4F2|NR1H4	-8.44142971	-10.53483183		1.317108773	12.00338859
1	1	1	0	1	1	1	1	0	1	1	1	1	1	0	-7.662946755	-2.182001593	-4.120352972	0	-2.850771734	-3.05977231	-4.028036314	-2.898253517	0	-2.788842532	-4.269938184	-4.048979778	-4.998382254	-4.881432779	0	R-HSA-556833	M111011110111110	12	0	739	30	267	27994	11.23595506	Reactome Gene Sets	6	Metabolism of lipids	4.256283164	30|183|213|231|335|1544|1576|1579|1585|1591|1800|2168|2274|2819|2877|3291|5443|5444|5465|5468|5920|7357|8029|8529|9107|9926|9971|51179|55856|79153	ACAA1|AGT|ALB|AKR1B1|APOA1|CYP1A2|CYP3A4|CYP4A11|CYP11B2|CYP24A1|DPEP1|FABP1|FHL2|GPD1|GPX2|HSD11B2|POMC|PON1|PPARA|PPARG|PLAAT4|UGCG|CUBN|CYP4F2|MTMR6|LPGAT1|NR1H4|HAO2|ACOT13|GDPD3	-8.436490244	-10.5268313		1.932715405	8.803395258
1	1	1	1	1	0	1	1	0	1	1	1	1	1	1	-7.438906799	-4.037657348	-6.551303835	-2.430853625	-4.872541999	0	-5.134569	-7.212896654	0	-5.983681653	-4.425659549	-4.232243914	-7.678247351	-6.181859638	-3.607490562	GO:0052547	M111110110111111	13	0	469	24	267	27994	8.988764045	GO Biological Processes	19	regulation of peptidase activity	5.365276347	12|183|259|330|718|885|1285|1471|1800|2168|2335|4057|4088|4318|5054|5265|5468|5918|6590|7124|7422|8743|9141|10406	SERPINA3|AGT|AMBP|BIRC3|C3|CCK|COL4A3|CST3|DPEP1|FABP1|FN1|LTF|SMAD3|MMP9|SERPINE1|SERPINA1|PPARG|RARRES1|SLPI|TNF|VEGFA|TNFSF10|PDCD5|WFDC2	-8.435703891	-10.52188765	19_GO:0050789 regulation of biological process	1.750418383	9.355422627
1	1	1	1	1	1	1	1	1	1	1	1	1	1	1	-4.981653915	-6.259755464	-9.17687593	-5.688336754	-10.13051467	-4.429244478	-8.988786171	-8.598132629	-3.911743561	-7.065301654	-9.392692787	-10.51369843	-7.693672427	-8.733197252	-7.260821231	GO:0051235	M111111111111111	15	0	324	10	41	27994	24.3902439	GO Biological Processes	19	maintenance of location	21.07347185	213|338|1401|3553|3569|3586|3627|5465|5468|7124	ALB|APOB|CRP|IL1B|IL6|IL10|CXCL10|PPARA|PPARG|TNF	-9.004400019	-10.51369843	19_GO:0051179 localization	6.706641035	13.91851356
1	1	1	1	1	0	1	1	0	1	1	1	1	1	1	-3.186005926	-6.720118712	-9.924938106	-8.958709932	-10.43740171	0	-8.173647049	-9.607529802	0	-10.36626577	-10.04207576	-9.868676749	-9.868676749	-10.51096796	-8.958709932	GO:0010888	M111110110111111	13	0	22	5	31	27994	16.12903226	GO Biological Processes	19	negative regulation of lipid storage	205.2346041	1401|3569|5465|5468|7124	CRP|IL6|PPARA|PPARG|TNF	-9.003561899	-10.51096796	19_GO:0048519 negative regulation of biological process	6.605856503	31.90748664
1	0	1	1	1	0	1	1	0	1	1	1	1	1	1	-7.658101446	0	-3.847988878	-4.081216801	-4.326335208	0	-3.337116292	-5.775853084	0	-4.259468533	-3.956605135	-4.923044845	-4.923044845	-4.395630887	-4.081216801	GO:0071496	M101110110111111	12	0	353	21	267	27994	7.865168539	GO Biological Processes	19	cellular response to external stimulus	6.237323742	183|213|958|1277|1591|2348|2697|3553|3596|4878|5105|5465|5468|5599|5879|6662|7099|7412|9971|10135|10631	AGT|ALB|CD40|COL1A1|CYP24A1|FOLR1|GJA1|IL1B|IL13|NPPA|PCK1|PPARA|PPARG|MAPK8|RAC1|SOX9|TLR4|VCAM1|NR1H4|NAMPT|POSTN	-8.387065151	-10.46614857	19_GO:0050896 response to stimulus	1.647442664	9.717371563
1	1	1	1	1	1	1	1	0	1	1	1	1	1	1	-4.52104787	-5.488829232	-9.428418138	-8.50899477	-8.606586982	-5.252252813	-8.93246733	-10.4499447	0	-10.15327942	-9.619725395	-9.336800867	-9.336800867	-8.711172631	-8.50899477	GO:0043112	M111111110111111	14	0	200	9	46	27994	19.56521739	GO Biological Processes	19	receptor metabolic process	27.38543478	1889|1906|3576|3586|5465|5468|7040|7124|7422	ECE1|EDN1|CXCL8|IL10|PPARA|PPARG|TGFB1|TNF|VEGFA	-8.951878665	-10.4499447	19_GO:0008152 metabolic process	5.849050476	15.19259626
1	0	1	1	0	0	1	1	0	1	1	1	1	1	0	-7.595020655	0	-3.593892522	-4.58208455	0	0	-5.730665294	-3.41315124	0	-3.84503387	-3.660587424	-3.561854819	-5.113069172	-3.927251398	0	hsa03320	M101100110111110	10	0	86	12	267	27994	4.494382022	KEGG Pathway	24	PPAR signaling pathway	14.62973609	30|335|345|1579|2168|5105|5106|5360|5465|5468|7350|9370	ACAA1|APOA1|APOC3|CYP4A11|FABP1|PCK1|PCK2|PLTP|PPARA|PPARG|UCP1|ADIPOQ	-8.36469269	-10.4414349		1.267925748	12.4222775
1	1	1	1	1	1	1	1	1	1	1	1	1	1	1	-3.653594459	-6.169754969	-8.872071556	-3.058017982	-10.05138089	-2.166411191	-7.876489163	-9.331339494	-3.014006865	-7.327300601	-10.41446285	-8.745649603	-7.566093752	-6.369639393	-5.470458997	GO:0006935	M111111111111111	15	0	656	12	38	27994	31.57894737	GO Biological Processes	19	chemotaxis	13.47593068	1803|3553|3565|3569|3576|3586|3627|5054|6347|6356|7040|7422	DPP4|IL1B|IL4|IL6|CXCL8|IL10|CXCL10|SERPINE1|CCL2|CCL11|TGFB1|VEGFA	-8.922513743	-10.41446285	19_GO:0040011 locomotion	7.54053052	11.92121464
1	1	1	1	1	1	1	1	1	1	1	1	1	1	1	-3.639496809	-6.162035743	-8.858256677	-3.05309279	-10.03733513	-2.162765333	-7.865085898	-9.316331865	-3.010175924	-7.316010398	-10.39922272	-8.731863543	-7.553670606	-6.359650325	-5.462847361	GO:0042330	M111111111111111	15	0	658	12	38	27994	31.57894737	GO Biological Processes	19	taxis	13.4349704	1803|3553|3565|3569|3576|3586|3627|5054|6347|6356|7040|7422	DPP4|IL1B|IL4|IL6|CXCL8|IL10|CXCL10|SERPINE1|CCL2|CCL11|TGFB1|VEGFA	-8.911504768	-10.39922272	19_GO:0040011 locomotion	7.54053052	11.90061004
1	1	1	1	1	1	1	1	0	1	1	1	1	1	1	-7.00711349	-3.529071678	-8.662870518	-3.212228854	-6.448106807	-6.509513258	-6.718872903	-6.780739179	0	-6.364203182	-5.983783613	-8.571944458	-7.140954844	-6.535036456	-4.66437382	GO:0097237	M111111110111111	14	0	250	18	267	27994	6.741573034	GO Biological Processes	19	cellular response to toxic substance	7.54894382	213|567|1471|2168|2877|2944|3043|3049|3240|3569|3586|4353|4846|6648|7124|7295|23410|55937	ALB|B2M|CST3|FABP1|GPX2|GSTM1|HBB|HBQ1|HP|IL6|IL10|MPO|NOS3|SOD2|TNF|TXN|SIRT3|APOM	-8.317342376	-10.39175592	19_GO:0050896 response to stimulus	1.534507566	10.20670688
0	1	1	1	1	0	1	1	1	1	1	1	1	1	1	0	-6.819642403	-8.397960749	-4.4802726	-9.01562586	0	-7.392904024	-8.017462318	-5.531846155	-8.929633617	-10.38535569	-8.330402633	-10.13809663	-9.104644529	-6.370811629	GO:0032677	M011110111111111	13	0	93	7	38	27994	18.42105263	GO Biological Processes	19	regulation of interleukin-8 production	55.44934918	1401|3553|3569|3586|5054|7124|9370	CRP|IL1B|IL6|IL10|SERPINE1|TNF|ADIPOQ	-8.902423402	-10.38535569	19_GO:0032501 multicellular organismal process	6.288607249	19.39113756
1	1	1	0	1	1	1	1	0	1	1	1	1	1	1	-6.372251788	-4.891435349	-6.807275236	0	-5.533485597	-4.718891993	-5.710534558	-6.494906884	0	-7.242720823	-5.227336317	-5.093086966	-6.751853988	-5.59044801	-6.487531869	GO:2001057	M111011110111111	13	0	87	12	267	27994	4.494382022	GO Biological Processes	19	reactive nitrogen species metabolic process	14.4615782	183|445|1906|2644|3043|3553|3586|4088|4846|5879|7099|7124	AGT|ASS1|EDN1|GCHFR|HBB|IL1B|IL10|SMAD3|NOS3|RAC1|TLR4|TNF	-8.308543005	-10.3806403	19_GO:0008152 metabolic process	1.267925748	12.34036315
1	0	1	1	1	1	1	1	0	1	1	1	1	1	0	-6.581002519	0	-5.229852105	-5.714752531	-4.529187778	-3.048950294	-3.498141858	-4.867422604	0	-3.27749808	-8.013423006	-5.165307358	-5.165307358	-4.598908059	0	GO:0034612	M101111110111110	12	0	320	20	267	27994	7.490636704	GO Biological Processes	19	response to tumor necrosis factor	6.552902622	81|330|335|338|445|958|959|1277|1906|2634|2819|3576|5105|6347|6356|6772|7124|9370|9971|10631	ACTN4|BIRC3|APOA1|APOB|ASS1|CD40|CD40LG|COL1A1|EDN1|GBP2|GPD1|CXCL8|PCK1|CCL2|CCL11|STAT1|TNF|ADIPOQ|NR1H4|POSTN	-8.304012637	-10.37380598	19_GO:0050896 response to stimulus	1.611003865	9.803654331
1	0	1	0	1	0	0	1	0	1	1	1	1	1	0	-5.86636881	0	-6.181807882	0	-5.323709566	0	0	-5.81134932	0	-2.664136918	-6.319275199	-4.777866887	-6.115923803	-2.743292871	0	GO:0007584	M101010010111110	9	0	219	17	267	27994	6.367041199	GO Biological Processes	19	response to nutrient	8.1387649	335|445|958|1277|1591|2348|2730|3553|3627|5468|6696|6772|7298|7352|9370|9971|10631	APOA1|ASS1|CD40|COL1A1|CYP24A1|FOLR1|GCLM|IL1B|CXCL10|PPARG|SPP1|STAT1|TYMS|UCP3|ADIPOQ|NR1H4|POSTN	-8.289925578	-10.35742713	19_GO:0050896 response to stimulus	1.494264824	10.40751426
1	1	1	1	1	0	1	1	0	1	1	1	1	1	1	-7.906607005	-4.156429743	-6.784503846	-2.517175998	-3.889831015	0	-5.309880279	-7.474898358	0	-4.965158503	-4.597148637	-4.402463802	-6.696164022	-6.387614893	-3.724675488	GO:0052548	M111110110111111	13	0	437	23	267	27994	8.61423221	GO Biological Processes	19	regulation of endopeptidase activity	5.518233787	12|183|259|330|718|885|1285|1471|1800|2168|4057|4088|4318|5054|5265|5468|5918|6590|7124|7422|8743|9141|10406	SERPINA3|AGT|AMBP|BIRC3|C3|CCK|COL4A3|CST3|DPEP1|FABP1|LTF|SMAD3|MMP9|SERPINE1|SERPINA1|PPARG|RARRES1|SLPI|TNF|VEGFA|TNFSF10|PDCD5|WFDC2	-8.281135603	-10.34476889	19_GO:0050789 regulation of biological process	1.717085572	9.341623522
1	1	1	1	1	1	1	1	1	1	1	1	1	1	1	-6.200253544	-2.945153963	-7.103066957	-6.740339941	-9.350953692	-4.086614422	-5.549219783	-6.604740589	-3.651393858	-5.202370813	-7.288924148	-7.014173809	-9.652166141	-3.033432047	-5.257928271	GO:0030198	M111111111111111	15	0	397	22	267	27994	8.239700375	GO Biological Processes	19	extracellular matrix organization	5.810130284	183|1277|1285|1286|1287|1471|1803|2244|2335|3569|3685|4088|4318|5054|5340|6662|6696|7040|7124|7412|9510|10631	AGT|COL1A1|COL4A3|COL4A4|COL4A5|CST3|DPP4|FGB|FN1|IL6|ITGAV|SMAD3|MMP9|SERPINE1|PLG|SOX9|SPP1|TGFB1|TNF|VCAM1|ADAMTS1|POSTN	-8.281135603	-10.34408952	19_GO:0071840 cellular component organization or biogenesis	1.682780577	9.472182734
1	0	1	0	1	0	0	1	0	1	0	1	1	1	0	-4.932899072	0	-4.383920609	0	-3.308868965	0	0	-5.548014908	0	-3.269005599	0	-2.990345379	-2.990345379	-3.350091296	0	GO:0046887	M101010010101110	8	0	135	14	267	27994	5.243445693	GO Biological Processes	19	positive regulation of hormone secretion	10.87296435	18|1906|2244|2641|2697|3091|3630|4878|5879|5950|6696|6863|9971|23410	ABAT|EDN1|FGB|GCG|GJA1|HIF1A|INS|NPPA|RAC1|RBP4|SPP1|TAC1|NR1H4|SIRT3	-8.240180102	-10.30087794	19_GO:0048518 positive regulation of biological process	1.364135108	11.28393571
1	1	1	0	1	1	1	1	1	1	1	1	1	1	1	-5.087745457	-6.325353528	-7.929668752	0	-8.979304726	-2.240029241	-5.602047186	-9.634237206	-3.091234916	-6.342577687	-9.41704866	-10.28310348	-7.816858726	-6.571214744	-3.15743093	GO:0098542	M111011111111111	14	0	617	12	41	27994	29.26829268	GO Biological Processes	19	defense response to other organism	13.27936119	1401|3240|3553|3565|3569|3586|3627|4353|5054|6590|6772|7124	CRP|HP|IL1B|IL4|IL6|IL10|CXCL10|MPO|SERPINE1|SLPI|STAT1|TNF	-8.815944207	-10.28310348	19_GO:0051704 multi-organism process	7.105814026	11.81212043
1	0	1	1	1	1	1	1	0	1	1	1	1	1	1	-6.927187026	0	-4.522718788	-3.192209894	-5.011237588	-3.340199927	-5.230943832	-4.223242402	0	-3.657170203	-4.633874031	-4.46944768	-7.0939684	-5.081807903	-4.637380375	GO:0019318	M101111110111111	13	0	254	18	267	27994	6.741573034	GO Biological Processes	19	hexose metabolic process	7.430062815	229|231|2203|2538|2641|2819|3630|3795|5105|5106|5443|5465|5950|7033|7124|9370|26007|51181	ALDOB|AKR1B1|FBP1|G6PC|GCG|GPD1|INS|KHK|PCK1|PCK2|POMC|PPARA|RBP4|TFF3|TNF|ADIPOQ|TKFC|DCXR	-8.223312667	-10.27801569	19_GO:0008152 metabolic process	1.534507566	10.10200914
1	0	1	0	1	0	1	1	0	1	1	1	1	1	0	-2.674273988	0	-7.31602839	0	-4.17049793	0	-4.300910601	-7.002265535	0	-5.882658551	-5.630481414	-5.495563868	-5.495563868	-5.995153418	0	GO:0032370	M101010110111110	10	0	69	11	267	27994	4.119850187	GO Biological Processes	19	positive regulation of lipid transport	16.71465017	335|1071|1579|1906|3553|5360|5444|6696|6863|8529|9370	APOA1|CETP|CYP4A11|EDN1|IL1B|PLTP|PON1|SPP1|TAC1|CYP4F2|ADIPOQ	-8.215086361	-10.26687528	19_GO:0048518 positive regulation of biological process	1.21632444	12.82512431
1	0	1	0	1	0	1	1	0	0	0	1	1	0	0	-2.258808433	0	-3.53569146	0	-3.826892167	0	-3.95657516	-3.355226979	0	0	0	-3.503699924	-10.23982473	0	0	R-HSA-2980736	M101010110001100	7	0	90	7	41	27994	17.07317073	Reactome Gene Sets	6	Peptide hormone metabolism	53.10514905	183|1636|1803|2641|3630|5443|5972	AGT|ACE|DPP4|GCG|INS|POMC|REN	-8.782310541	-10.23982473		5.876418177	18.96143073
1	0	0	0	0	0	0	0	0	0	0	0	0	0	0	-7.475223311	0	0	0	0	0	0	0	0	0	0	0	0	0	0	GO:0003071	M100000000000000	1	0	25	8	267	27994	2.996254682	GO Biological Processes	19	renal system process involved in regulation of systemic arterial blood pressure	33.55086142	183|185|1579|1585|2697|3291|5972|8529	AGT|AGTR1|CYP4A11|CYP11B2|GJA1|HSD11B2|REN|CYP4F2	-8.189463778	-10.23686585	19_GO:0032501 multicellular organismal process	1.043345107	15.97801898
0	1	1	0	1	0	1	1	0	1	1	1	1	1	0	0	-4.736140176	-6.547929766	0	-8.877181746	0	-5.503672474	-7.879949208	0	-5.272081902	-10.22301964	-8.192557152	-6.492650519	-5.383858413	0	GO:0071674	M011010110111110	10	0	98	7	38	27994	18.42105263	GO Biological Processes	19	mononuclear cell migration	52.62030075	3565|3569|3627|5054|6347|6356|7124	IL4|IL6|CXCL10|SERPINE1|CCL2|CCL11|TNF	-8.767744088	-10.22301964	19_GO:0040011 locomotion	6.288607249	18.87302893
1	0	1	1	1	0	1	1	0	1	1	1	1	1	1	-5.852949173	0	-4.358979233	-3.97918519	-4.75088075	0	-4.926073325	-5.516660902	0	-6.256087879	-5.939327406	-5.770384323	-5.770384323	-3.33143822	-7.542044729	hsa04068	M101110110111111	12	0	137	14	267	27994	5.243445693	KEGG Pathway	24	foxo signaling pathway	10.71423494	2538|3569|3586|3630|4088|4616|4893|5105|5106|5599|6648|7040|8743|10249	G6PC|IL6|IL10|INS|SMAD3|GADD45B|NRAS|PCK1|PCK2|MAPK8|SOD2|TGFB1|TNFSF10|GLYAT	-8.169013341	-10.21423849		1.364135108	11.18486189
1	1	1	1	1	1	1	1	1	1	1	1	1	1	1	-3.349150859	-4.862558044	-6.711188192	-5.587650937	-3.172570708	-5.911974804	-8.052086158	-8.376475305	-4.54456325	-6.295125269	-5.791082967	-7.757503352	-10.21076116	-5.350849317	-6.967085873	GO:0044057	M111111111111111	15	0	626	12	41	27994	29.26829268	GO Biological Processes	19	regulation of system process	13.08844386	154|183|1129|1131|1636|3553|3586|4846|5443|5465|5972|9370	ADRB2|AGT|CHRM2|CHRM3|ACE|IL1B|IL10|NOS3|POMC|PPARA|REN|ADIPOQ	-8.756600617	-10.21076116	19_GO:0032501 multicellular organismal process	7.105814026	11.71489693
1	1	1	1	1	0	1	1	0	1	1	1	1	1	1	-5.209293708	-4.06908861	-5.441443842	-3.748259777	-3.063368101	0	-3.190488887	-5.135030266	0	-5.869933785	-5.554914726	-2.747842198	-4.012747982	-6.010965981	-3.748259777	GO:0031960	M111110110111111	13	0	164	15	267	27994	5.617977528	GO Biological Processes	19	response to corticosteroid	9.589613593	133|189|445|1277|1906|3291|3569|3586|5105|5106|6382|7124|7298|7352|9370	ADM|AGXT|ASS1|COL1A1|EDN1|HSD11B2|IL6|IL10|PCK1|PCK2|SDC1|TNF|TYMS|UCP3|ADIPOQ	-8.166716556	-10.20977565	19_GO:0050896 response to stimulus	1.40922068	10.82599594
1	1	1	1	1	1	1	1	0	1	1	1	1	1	1	-5.155712831	-5.998995763	-8.713150344	-6.948192536	-9.662069809	-5.694359079	-10.09431547	-9.460388805	0	-6.70640347	-8.927788116	-9.995813356	-8.610517711	-3.164851438	-8.566277616	GO:0010631	M111111110111111	14	0	366	21	267	27994	7.865168539	GO Biological Processes	19	epithelial cell migration	6.015779456	183|285|335|350|958|1803|1906|3091|3164|3565|4318|4846|5468|6273|6662|6772|6863|7040|7124|7422|8829	AGT|ANGPT2|APOA1|APOH|CD40|DPP4|EDN1|HIF1A|NR4A1|IL4|MMP9|NOS3|PPARG|S100A2|SOX9|STAT1|TAC1|TGFB1|TNF|VEGFA|NRP1	-8.135836404	-10.17459552	19_GO:0040011 locomotion	1.647442664	9.478359196
1	1	1	0	1	0	1	1	0	1	1	1	1	1	1	-8.657284485	-3.48898911	-5.767868787	0	-3.684280691	0	-5.197990421	-6.688081586	0	-3.631304029	-4.601384145	-4.437111895	-7.047754371	-5.048957655	-3.172516656	GO:0010951	M111010110111111	12	0	258	18	267	27994	6.741573034	GO Biological Processes	19	negative regulation of endopeptidase activity	7.314868043	12|183|259|330|718|1285|1471|1800|2168|4057|4318|5054|5265|5918|6590|7124|7422|10406	SERPINA3|AGT|AMBP|BIRC3|C3|COL4A3|CST3|DPEP1|FABP1|LTF|MMP9|SERPINE1|SERPINA1|RARRES1|SLPI|TNF|VEGFA|WFDC2	-8.129729094	-10.16635408	19_GO:0048519 negative regulation of biological process	1.534507566	9.999565513
0	1	1	0	1	0	1	1	1	1	1	1	1	1	1	0	-10.13919252	-5.915396895	0	-8.720827788	0	-8.900555706	-8.065880213	-7.981544386	-8.664848472	-8.40932264	-8.272396381	-5.882536333	-6.2561669	-6.920896619	GO:0045073	M011010111111111	12	0	15	4	15	27994	26.66666667	GO Biological Processes	19	regulation of chemokine biosynthetic process	497.6711111	3553|3565|3569|7124	IL1B|IL4|IL6|TNF	-8.695484147	-10.13919252	19_GO:0032501 multicellular organismal process	11.41798451	44.55051131
1	1	1	1	1	1	1	1	1	1	1	1	1	1	1	-2.836278206	-2.233564164	-8.526789171	-2.934963667	-6.004755482	-3.129319712	-4.130498441	-10.13465298	-2.918147095	-4.810344563	-4.387564143	-4.165346506	-6.16534955	-5.00200976	-4.053758827	GO:0043269	M111111111111111	15	0	708	13	46	27994	28.26086957	GO Biological Processes	19	regulation of ion transport	11.17422009	154|885|1071|1131|1906|2641|3553|3596|3627|4318|4846|4878|6347	ADRB2|CCK|CETP|CHRM3|EDN1|GCG|IL1B|IL13|CXCL10|MMP9|NOS3|NPPA|CCL2	-8.693113378	-10.13465298	19_GO:0051179 localization	6.638835361	11.12438704
0	1	1	1	1	0	1	1	1	1	1	1	1	1	1	0	-6.675108618	-8.180785137	-4.373117973	-8.797598833	0	-7.212380147	-7.800924869	-5.423761291	-8.711713049	-10.12972695	-8.113333405	-9.882794065	-8.886511032	-6.226675148	GO:0032637	M011110111111111	13	0	101	7	38	27994	18.42105263	GO Biological Processes	19	interleukin-8 production	51.05732152	1401|3553|3569|3586|5054|7124|9370	CRP|IL1B|IL6|IL10|SERPINE1|TNF|ADIPOQ	-8.689267685	-10.12972695	19_GO:0032501 multicellular organismal process	6.288607249	18.58059793
1	1	1	0	1	1	1	1	1	1	1	1	1	1	1	-2.264853973	-10.11331772	-5.73344077	0	-9.625690721	-4.07461335	-9.953897619	-8.450109586	-4.969813234	-6.163826329	-7.413655079	-7.207275022	-7.207275022	-6.305400707	-7.448697196	GO:0046425	M111011111111111	14	0	143	6	15	27994	40	GO Biological Processes	19	regulation of JAK-STAT cascade	78.3048951	231|3565|3569|3586|7124|7422	AKR1B1|IL4|IL6|IL10|TNF|VEGFA	-8.67554759	-10.11331772	19_GO:0023052 signaling	12.64911064	21.45897011
1	1	1	1	1	1	1	1	0	1	1	1	1	1	1	-5.117764355	-5.981563173	-8.682199967	-6.927297805	-9.630782241	-5.677004417	-10.0629013	-9.426031258	0	-6.682448056	-8.896753499	-9.961242921	-8.57960944	-3.151616432	-8.541749102	GO:0090132	M111111110111111	14	0	369	21	267	27994	7.865168539	GO Biological Processes	19	epithelium migration	5.96687068	183|285|335|350|958|1803|1906|3091|3164|3565|4318|4846|5468|6273|6662|6772|6863|7040|7124|7422|8829	AGT|ANGPT2|APOA1|APOH|CD40|DPP4|EDN1|HIF1A|NR4A1|IL4|MMP9|NOS3|PPARG|S100A2|SOX9|STAT1|TAC1|TGFB1|TNF|VEGFA|NRP1	-8.074575709	-10.109077	19_GO:0032501 multicellular organismal process	1.647442664	9.424836044
1	1	1	1	1	1	1	1	1	1	1	1	1	1	1	-4.24821813	-6.200877578	-6.584988293	-5.501151278	-10.10801802	-4.492902037	-7.922472593	-7.100818679	-6.117194568	-7.372831821	-6.791696229	-5.415305857	-8.801248013	-5.252605628	-8.321901964	GO:0051223	M111111111111111	15	0	648	11	32	27994	34.375	GO Biological Processes	19	regulation of protein transport	14.85021219	959|1803|2335|2641|3553|3569|3586|3596|3630|7040|7124	CD40LG|DPP4|FN1|GCG|IL1B|IL6|IL10|IL13|INS|TGFB1|TNF	-8.67078372	-10.10801802	19_GO:0051179 localization	8.396166117	12.06736977
1	1	1	1	1	0	1	1	0	1	1	1	1	1	1	-3.043130439	-6.081250922	-8.918394098	-3.933074025	-9.647147386	0	-8.179859866	-10.09879452	0	-9.545442036	-9.084185183	-8.838923852	-7.225424191	-7.99314859	-3.933074025	GO:0002687	M111110110111111	13	0	142	8	46	27994	17.39130435	GO Biological Processes	19	positive regulation of leukocyte migration	34.28536436	1906|3565|3569|3576|3627|5054|7124|7422	EDN1|IL4|IL6|CXCL8|CXCL10|SERPINE1|TNF|VEGFA	-8.662095396	-10.09879452	19_GO:0040011 locomotion	5.588561625	16.13234737
1	1	1	1	1	1	1	1	0	1	1	1	1	1	1	-3.133612037	-5.567438014	-7.944239742	-9.68419749	-8.453599362	-5.39408079	-8.681131128	-7.629159022	0	-8.382851455	-10.09465467	-9.884643974	-7.888366339	-8.526777569	-7.395985032	GO:0010883	M111111110111111	14	0	52	6	38	27994	15.78947368	GO Biological Processes	19	regulation of lipid storage	85.00202429	338|1401|3569|5465|5468|7124	APOB|CRP|IL6|PPARA|PPARG|TNF	-8.658684727	-10.09465467	19_GO:0051179 localization	5.91527881	22.35330192
1	1	1	1	1	1	1	1	1	1	1	1	1	1	1	-2.253513369	-6.181379642	-6.556954816	-5.481922291	-10.07253424	-4.476945706	-9.223167699	-9.353943508	-4.47273656	-6.157048325	-7.932452683	-8.766413412	-6.45835539	-4.151872175	-6.842579831	GO:0050865	M111111111111111	15	0	653	11	32	27994	34.375	GO Biological Processes	19	regulation of cell activation	14.73650459	959|1803|3553|3565|3569|3586|3596|4846|6347|7040|7412	CD40LG|DPP4|IL1B|IL4|IL6|IL10|IL13|NOS3|CCL2|TGFB1|VCAM1	-8.640622247	-10.07253424	19_GO:0050789 regulation of biological process	8.396166117	12.01548276
1	0	1	1	0	0	1	1	0	1	1	1	1	1	0	-7.017225223	0	-3.822387041	-4.813985205	0	0	-6.041056121	-3.640675895	0	-4.074661768	-3.889405561	-3.790187591	-5.421379839	-4.157203487	0	ko03320	M101100110111110	10	0	72	11	267	27994	4.119850187	KEGG Pathway	24	PPAR signaling pathway	16.01820641	30|335|345|2168|5105|5106|5360|5465|5468|7350|9370	ACAA1|APOA1|APOC3|FABP1|PCK1|PCK2|PLTP|PPARA|PPARG|UCP1|ADIPOQ	-8.028188355	-10.05847316		1.21632444	12.52102744
1	1	1	1	1	0	1	1	0	1	1	1	1	1	1	-3.011623468	-4.236852054	-8.875853491	-3.915095076	-9.604389267	0	-8.143374397	-10.05002002	0	-9.502711117	-9.041590216	-8.796410422	-7.189257922	-6.290389716	-3.915095076	GO:0050921	M111110110111111	13	0	144	8	46	27994	17.39130435	GO Biological Processes	19	positive regulation of chemotaxis	33.80917874	1906|3565|3569|3576|3627|5054|7040|7422	EDN1|IL4|IL6|CXCL8|CXCL10|SERPINE1|TGFB1|VEGFA	-8.62336589	-10.05002002	19_GO:0040011 locomotion	5.588561625	16.01372169
0	1	1	1	1	0	1	1	1	1	1	1	1	1	1	0	-6.493224814	-9.529172308	-6.165983151	-10.04122193	0	-7.864461913	-9.21207449	-7.225350747	-7.629300962	-9.646206463	-9.472962699	-9.472962699	-5.502789059	-8.649028172	M36	M011110111111111	13	0	26	5	32	27994	15.625	Canonical Pathways	11	PID IL27 PATHWAY	168.2331731	3553|3569|6772|7040|7124	IL1B|IL6|STAT1|TGFB1|TNF	-8.616653251	-10.04122193		6.418623721	28.85984499
0	1	1	0	1	0	1	1	1	1	1	1	1	1	1	0	-10.01439037	-5.825650838	0	-8.596236736	0	-8.775927401	-7.941463012	-7.891437596	-8.540269838	-8.284806095	-8.14791709	-5.79280191	-6.166316133	-6.830906215	GO:0042033	M011010111111111	12	0	16	4	15	27994	26.66666667	GO Biological Processes	19	chemokine biosynthetic process	466.5666667	3553|3565|3569|7124	IL1B|IL4|IL6|TNF	-8.596531072	-10.01439037	19_GO:0032501 multicellular organismal process	11.41798451	43.13082788
0	1	1	0	1	0	1	1	1	1	1	1	1	1	1	0	-10.01439037	-5.825650838	0	-8.596236736	0	-8.775927401	-7.941463012	-7.891437596	-8.540269838	-8.284806095	-8.14791709	-5.79280191	-6.166316133	-6.830906215	GO:0050755	M011010111111111	12	0	16	4	15	27994	26.66666667	GO Biological Processes	19	chemokine metabolic process	466.5666667	3553|3565|3569|7124	IL1B|IL4|IL6|TNF	-8.596531072	-10.01439037	19_GO:0008152 metabolic process	11.41798451	43.13082788
1	1	1	1	1	1	1	1	0	1	1	1	1	1	1	-5.043017042	-5.947131058	-8.621087472	-6.88602946	-9.568995323	-5.642728163	-10.00086116	-9.358194459	0	-6.635146919	-8.835472514	-9.892980322	-8.518581161	-3.125491815	-8.493301707	GO:0090130	M111111110111111	14	0	375	9	29	27994	31.03448276	GO Biological Processes	19	tissue migration	23.16744828	1803|3565|4318|4846|5468|6863|7040|7124|7422	DPP4|IL4|MMP9|NOS3|PPARG|TAC1|TGFB1|TNF|VEGFA	-8.585045606	-10.00086116	19_GO:0032501 multicellular organismal process	8.590911709	13.91693734
1	1	1	0	1	1	1	1	0	1	1	1	1	1	1	-7.294692662	-4.414699219	-7.293175857	0	-5.426196458	-2.850677086	-7.052413542	-8.046635937	0	-5.34395449	-6.189731058	-5.953965133	-8.518581161	-6.835885218	-5.378359795	GO:0045861	M111011110111111	13	0	375	21	267	27994	7.865168539	GO Biological Processes	19	negative regulation of proteolysis	5.871400749	12|183|259|330|718|1285|1471|1800|2168|3586|3630|4057|4318|5054|5265|5918|6590|7124|7422|9349|10406	SERPINA3|AGT|AMBP|BIRC3|C3|COL4A3|CST3|DPEP1|FABP1|IL10|INS|LTF|MMP9|SERPINE1|SERPINA1|RARRES1|SLPI|TNF|VEGFA|RPL23|WFDC2	-7.95590701	-9.979942864	19_GO:0048519 negative regulation of biological process	1.647442664	9.319538976
1	0	1	0	1	0	1	1	0	1	1	1	1	1	1	-6.112707444	0	-5.003042064	0	-5.399194547	0	-3.900500374	-4.757951613	0	-3.730619597	-5.093565027	-3.44817982	-6.583225577	-5.456070277	-4.466372361	GO:0019319	M101010110111111	11	0	94	12	267	27994	4.494382022	GO Biological Processes	19	hexose biosynthetic process	13.38465216	229|231|2203|2538|2641|2819|3630|5105|5106|5465|5950|9370	ALDOB|AKR1B1|FBP1|G6PC|GCG|GPD1|INS|PCK1|PCK2|PPARA|RBP4|ADIPOQ	-7.954168776	-9.97614147	19_GO:0008152 metabolic process	1.267925748	11.8025147
1	1	1	0	1	1	1	1	1	1	1	1	1	1	1	-2.154851639	-9.952587393	-5.60314265	0	-9.439311209	-3.996012232	-9.767150822	-8.265442406	-4.890374977	-6.032715674	-7.255681437	-7.049660213	-7.049660213	-6.174057663	-7.315957645	GO:1904892	M111011111111111	14	0	152	6	15	27994	40	GO Biological Processes	19	regulation of STAT cascade	73.66842105	231|3565|3569|3586|7124|7422	AKR1B1|IL4|IL6|IL10|TNF|VEGFA	-8.542845986	-9.952587393	19_GO:0023052 signaling	12.64911064	20.80039397
1	1	1	0	1	0	1	1	0	1	1	1	1	1	1	-7.160922059	-3.8077298	-3.715479303	0	-4.101071222	0	-2.935116465	-3.478290601	0	-2.770166472	-3.803364781	-3.673330655	-3.673330655	-2.849734799	-3.488616887	GO:0031099	M111010110111111	12	0	201	16	267	27994	5.992509363	GO Biological Processes	19	regeneration	8.345985429	133|285|335|825|1051|2348|3569|3586|5340|5468|5967|6696|7070|7298|9315|10631	ADM|ANGPT2|APOA1|CAPN3|CEBPB|FOLR1|IL6|IL10|PLG|PPARG|REG1A|SPP1|THY1|TYMS|NREP|POSTN	-7.923278752	-9.94319804	19_GO:0032502 developmental process	1.452546218	10.25673864
0	1	1	1	1	0	1	1	1	1	1	1	1	1	1	0	-7.083439501	-6.158751782	-3.36816104	-9.925369148	0	-8.630808318	-8.571990575	-4.404861384	-8.205154605	-7.749268277	-8.993584388	-6.092894248	-6.850117046	-4.874531028	GO:0032944	M011110111111111	13	0	221	8	32	27994	25	GO Biological Processes	19	regulation of mononuclear cell proliferation	31.66742081	959|1401|3553|3565|3569|3586|3596|7412	CD40LG|CRP|IL1B|IL4|IL6|IL10|IL13|VCAM1	-8.521187063	-9.925369148	19_GO:0008283 cell proliferation	7.654655446	15.48380124
1	1	1	0	1	0	1	1	0	1	1	1	1	1	0	-4.72890715	-4.236852054	-2.940978597	0	-4.6658053	0	-6.442365082	-5.410587309	0	-3.187440916	-4.363883318	-5.663859915	-2.90960827	-3.268319213	0	GO:0106106	M111010110111110	11	0	144	14	267	27994	5.243445693	GO Biological Processes	19	cold-induced thermogenesis	10.19340408	154|1051|2034|2104|2628|2697|3565|3596|7099|7350|7351|7422|9370|55856	ADRB2|CEBPB|EPAS1|ESRRG|GATM|GJA1|IL4|IL13|TLR4|UCP1|UCP2|VEGFA|ADIPOQ|ACOT13	-7.907342011	-9.922001226	19_GO:0032501 multicellular organismal process	1.364135108	10.85360237
1	1	1	0	1	0	1	1	0	1	1	1	1	1	0	-4.72890715	-4.236852054	-2.940978597	0	-4.6658053	0	-6.442365082	-5.410587309	0	-3.187440916	-4.363883318	-5.663859915	-2.90960827	-3.268319213	0	GO:0120161	M111010110111110	11	0	144	14	267	27994	5.243445693	GO Biological Processes	19	regulation of cold-induced thermogenesis	10.19340408	154|1051|2034|2104|2628|2697|3565|3596|7099|7350|7351|7422|9370|55856	ADRB2|CEBPB|EPAS1|ESRRG|GATM|GJA1|IL4|IL13|TLR4|UCP1|UCP2|VEGFA|ADIPOQ|ACOT13	-7.907342011	-9.922001226	19_GO:0032501 multicellular organismal process	1.364135108	10.85360237
1	1	1	1	1	1	1	1	0	1	1	1	1	1	1	-3.399344283	-4.022829086	-8.372966383	-7.073116568	-7.437785998	-5.53205167	-9.425779406	-9.47365437	0	-8.997349906	-8.537996442	-9.898771554	-9.898771554	-5.934009412	-8.93313706	GO:0034614	M111111110111111	14	0	170	8	41	27994	19.51219512	GO Biological Processes	19	cellular response to reactive oxygen species	32.13084648	3569|3586|4318|4353|4846|5599|7124|7350	IL6|IL10|MMP9|MPO|NOS3|MAPK8|TNF|UCP1	-8.49896867	-9.898771554	19_GO:0050896 response to stimulus	6.189081168	15.59222332
1	1	1	1	1	1	1	1	1	1	1	1	1	1	1	-4.012151196	-6.082421574	-6.414846188	-5.384363097	-9.892511265	-4.395995899	-7.747518685	-6.912467082	-6.017046002	-7.199630548	-6.620681124	-5.266371106	-8.589767172	-5.120129092	-8.163471858	GO:0090087	M111111111111111	15	0	679	11	32	27994	34.375	GO Biological Processes	19	regulation of peptide transport	14.17222018	959|1803|2335|2641|3553|3569|3586|3596|3630|7040|7124	CD40LG|DPP4|FN1|GCG|IL1B|IL6|IL10|IL13|INS|TGFB1|TNF	-8.493689837	-9.892511265	19_GO:0051179 localization	8.396166117	11.75462725
0	1	1	0	1	1	1	1	0	1	1	1	1	1	1	0	-8.778683111	-4.927565813	0	-9.630840924	-6.082321104	-9.859187547	-8.802598966	0	-7.307914816	-9.236213539	-6.917051619	-4.894891238	-5.266661568	-5.929157931	ko05310	M011011110111111	12	0	31	5	29	27994	17.24137931	KEGG Pathway	24	Asthma	155.6952169	959|3565|3586|3596|7124	CD40LG|IL4|IL10|IL13|TNF	-8.468620148	-9.859187547		7.014450037	27.75122512
1	1	1	1	1	1	1	1	1	1	1	1	1	1	1	-5.937396946	-4.382641741	-8.045571537	-6.291289927	-9.209622991	-2.956015062	-6.014792755	-7.351180675	-2.784140893	-6.651714923	-9.50177421	-7.921053765	-9.070451727	-5.772107933	-6.291289927	GO:0008285	M111111111111111	15	0	788	30	267	27994	11.23595506	GO Biological Processes	19	negative regulation of cell proliferation	3.99161581	133|350|563|567|1051|1285|1401|2697|3553|3569|3576|3586|4088|4092|4846|5340|5468|5918|5920|5950|5967|6347|6648|6662|6772|7040|7124|9141|9370|9510	ADM|APOH|AZGP1|B2M|CEBPB|COL4A3|CRP|GJA1|IL1B|IL6|CXCL8|IL10|SMAD3|SMAD7|NOS3|PLG|PPARG|RARRES1|PLAAT4|RBP4|REG1A|CCL2|SOD2|SOX9|STAT1|TGFB1|TNF|PDCD5|ADIPOQ|ADAMTS1	-7.840641089	-9.852442487	19_GO:0008283 cell proliferation	1.932715405	8.359214955
1	0	0	0	0	0	0	1	0	0	0	0	0	0	0	-5.778703097	0	0	0	0	0	0	-2.898253517	0	0	0	0	0	0	0	GO:0055080	M100000010000000	2	0	739	29	267	27994	10.86142322	GO Biological Processes	19	cation homeostasis	4.114407059	133|183|185|567|825|958|1579|1585|1906|1909|2034|2697|3091|3596|3627|3685|4057|4088|4501|5579|5967|6356|6557|6863|7037|7070|8529|29887|54923	ADM|AGT|AGTR1|B2M|CAPN3|CD40|CYP4A11|CYP11B2|EDN1|EDNRA|EPAS1|GJA1|HIF1A|IL13|CXCL10|ITGAV|LTF|SMAD3|MT1X|PRKCB|REG1A|CCL11|SLC12A1|TAC1|TFRC|THY1|CYP4F2|SNX10|LIME1	-7.835911457	-9.841722491	19_GO:0065007 biological regulation	1.904235185	8.419831737
1	0	0	0	0	0	0	0	0	0	0	0	0	0	0	-6.132186132	0	0	0	0	0	0	0	0	0	0	0	0	0	0	R-HSA-8964058	M100000000000000	1	0	10	6	267	27994	2.247191011	Reactome Gene Sets	6	HDL remodeling	62.90786517	213|335|345|1071|3931|5360	ALB|APOA1|APOC3|CETP|LCAT|PLTP	-7.835544093	-9.839376562		0.90704532	19.21409101
1	1	1	0	1	0	1	1	0	1	1	1	1	1	0	-3.932005379	-4.749502893	-3.44004498	0	-5.344782858	0	-7.300714218	-6.258626046	0	-3.690296887	-5.03937604	-6.514927919	-3.408134186	-3.772259944	0	GO:0120162	M111010110111110	11	0	97	12	267	27994	4.494382022	GO Biological Processes	19	positive regulation of cold-induced thermogenesis	12.97069385	154|1051|2034|2104|2628|2697|3565|3596|7350|7351|7422|9370	ADRB2|CEBPB|EPAS1|ESRRG|GATM|GJA1|IL4|IL13|UCP1|UCP2|VEGFA|ADIPOQ	-7.811276307	-9.813139183	19_GO:0048518 positive regulation of biological process	1.267925748	11.58925053
1	1	1	1	1	0	1	1	0	1	1	1	1	1	1	-4.664172562	-4.210220134	-5.674501637	-3.888602405	-3.201158571	0	-3.328866709	-5.366774881	0	-6.104526046	-5.788410675	-2.883876463	-4.196926103	-6.245997135	-3.888602405	GO:0051384	M111110110111111	13	0	147	14	267	27994	5.243445693	GO Biological Processes	19	response to glucocorticoid	9.985375424	133|189|445|1906|3291|3569|3586|5105|5106|6382|7124|7298|7352|9370	ADM|AGXT|ASS1|EDN1|HSD11B2|IL6|IL10|PCK1|PCK2|SDC1|TNF|TYMS|UCP3|ADIPOQ	-7.801789297	-9.801691472	19_GO:0050896 response to stimulus	1.364135108	10.71851448
1	1	1	1	1	0	1	1	1	1	1	1	1	1	1	-5.647149845	-7.17444299	-7.103326292	-6.724767928	-7.610204279	0	-7.836805063	-8.550815751	-5.796863	-9.465926655	-9.073939104	-8.864886356	-8.864886356	-7.68307218	-8.836766706	ko05133	M111110111111111	14	0	76	11	267	27994	4.119850187	KEGG Pathway	24	Pertussis	15.17514291	715|716|718|1072|3553|3569|3576|3586|5599|7099|7124	C1R|C1S|C3|CFL1|IL1B|IL6|CXCL8|IL10|MAPK8|TLR4|TNF	-7.797522304	-9.795472591		1.21632444	12.1428604
0	1	1	1	1	0	1	1	1	1	1	1	1	1	1	0	-7.151411851	-5.348292667	-4.726239626	-9.517259061	0	-9.794932296	-8.51611592	-5.779673911	-5.690917955	-7.190336486	-7.019070499	-5.304615714	-4.070153988	-6.701786454	GO:0150076	M011110111111111	13	0	77	6	29	27994	20.68965517	GO Biological Processes	19	neuroinflammatory response	75.21898791	3553|3565|3569|3596|4318|7124	IL1B|IL4|IL6|IL13|MMP9|TNF	-8.412936777	-9.794932296	19_GO:0050896 response to stimulus	7.522159645	21.0011137
1	1	1	0	1	0	1	1	0	1	1	1	1	1	1	-8.345343699	-3.421838666	-5.635204368	0	-3.596821116	0	-5.086725136	-6.53302782	0	-3.544016484	-4.491740861	-4.328007791	-6.891750653	-4.938053388	-3.106014182	GO:0010466	M111010110111111	12	0	272	18	267	27994	6.741573034	GO Biological Processes	19	negative regulation of peptidase activity	6.938367482	12|183|259|330|718|1285|1471|1800|2168|4057|4318|5054|5265|5918|6590|7124|7422|10406	SERPINA3|AGT|AMBP|BIRC3|C3|COL4A3|CST3|DPEP1|FABP1|LTF|MMP9|SERPINE1|SERPINA1|RARRES1|SLPI|TNF|VEGFA|WFDC2	-7.794972046	-9.790979177	19_GO:0048519 negative regulation of biological process	1.534507566	9.657576419
1	1	1	1	1	1	1	1	1	1	1	1	1	1	1	-3.896187121	-6.023458447	-6.330310539	-6.659192229	-9.78530145	-4.347790193	-7.660498781	-7.908060618	-5.967166162	-8.336310559	-7.676786071	-6.232302112	-9.69043082	-5.054296857	-9.598981227	GO:0070201	M111111111111111	15	0	695	11	32	27994	34.375	GO Biological Processes	19	regulation of establishment of protein localization	13.84595324	959|1803|2335|2641|3553|3569|3586|3596|3630|7040|7124	CD40LG|DPP4|FN1|GCG|IL1B|IL6|IL10|IL13|INS|TGFB1|TNF	-8.405149227	-9.78530145	19_GO:0051179 localization	8.396166117	11.60114795
0	1	1	1	1	1	1	1	1	1	1	1	1	1	1	0	-6.052188673	-6.172941383	-5.48248288	-9.757562048	-2.912006235	-8.657917206	-8.231664623	-5.506448791	-5.466519828	-7.644698705	-8.704872146	-6.096391186	-4.372373161	-5.48248288	GO:0051251	M011111111111111	14	0	357	9	32	27994	28.125	GO Biological Processes	19	positive regulation of lymphocyte activation	22.05409664	959|1803|3553|3565|3569|3596|6347|7040|7412	CD40LG|DPP4|IL1B|IL4|IL6|IL13|CCL2|TGFB1|VCAM1	-8.386738707	-9.757562048	19_GO:0002376 immune system process	7.948042949	13.54381043
1	1	1	0	1	0	1	1	0	1	1	1	1	1	1	-7.021148875	-5.429581216	-6.32496579	0	-6.930503978	0	-4.224277642	-5.953552124	0	-3.998073991	-7.945155496	-6.258922425	-6.258922425	-5.514223468	-4.986411388	GO:0001935	M111010110111111	12	0	207	16	267	27994	5.992509363	GO Biological Processes	19	endothelial cell proliferation	8.104072808	185|335|350|1285|2697|3091|3164|3586|4893|5468|6347|6356|6772|7124|7422|8829	AGTR1|APOA1|APOH|COL4A3|GJA1|HIF1A|NR4A1|IL10|NRAS|PPARG|CCL2|CCL11|STAT1|TNF|VEGFA|NRP1	-7.764670836	-9.752991138	19_GO:0008283 cell proliferation	1.452546218	10.06701365
1	1	1	1	1	1	1	1	0	1	1	1	1	1	1	-5.233253553	-3.770056625	-6.32496579	-3.451221826	-8.502814837	-3.600299543	-7.20298668	-7.339409623	0	-6.846028462	-5.062052691	-4.895814057	-6.258922425	-5.514223468	-6.64759063	GO:0050714	M111111110111111	14	0	207	16	267	27994	5.992509363	GO Biological Processes	19	positive regulation of protein secretion	8.104072808	18|2244|2641|2697|3091|3569|3586|3596|3630|5879|5950|7040|7099|7124|9971|23410	ABAT|FGB|GCG|GJA1|HIF1A|IL6|IL10|IL13|INS|RAC1|RBP4|TGFB1|TLR4|TNF|NR1H4|SIRT3	-7.764670836	-9.752991138	19_GO:0048518 positive regulation of biological process	1.452546218	10.06701365
0	1	1	1	1	1	1	1	1	1	1	1	1	1	1	0	-6.785938802	-6.244389429	-4.711864697	-9.738284576	-3.652199798	-8.788957457	-8.03790826	-4.877549257	-5.713878747	-7.641301668	-8.562749973	-6.157128715	-4.726913032	-6.079066327	GO:0051249	M011111111111111	14	0	515	10	32	27994	31.25	GO Biological Processes	19	regulation of lymphocyte activation	16.98665049	959|1803|3553|3565|3569|3586|3596|6347|7040|7412	CD40LG|DPP4|IL1B|IL4|IL6|IL10|IL13|CCL2|TGFB1|VCAM1	-8.369753032	-9.738284576	19_GO:0002376 immune system process	8.193819126	12.38728781
1	1	1	0	1	0	1	1	0	0	1	1	1	0	0	-6.334158674	-2.525427641	-2.094693394	0	-3.402847449	0	-3.610866743	-5.503882418	0	0	-3.048777968	-3.82307666	-2.895958106	0	0	GO:0002444	M111010110011100	9	0	557	25	267	27994	9.36329588	GO Biological Processes	19	myeloid leukocyte mediated immunity	4.705854666	12|30|567|718|1471|1636|1776|3043|3240|3417|3565|3569|3596|3685|4057|4318|4353|4878|4893|5265|5879|6590|23406|25840|55754	SERPINA3|ACAA1|B2M|C3|CST3|ACE|DNASE1L3|HBB|HP|IDH1|IL4|IL6|IL13|ITGAV|LTF|MMP9|MPO|NPPA|NRAS|SERPINA1|RAC1|SLPI|COTL1|METTL7A|TMEM30A	-7.748861801	-9.735281468	19_GO:0002376 immune system process	1.782833538	8.669151265
1	0	0	0	0	0	0	0	0	0	0	0	0	0	0	-6.656092042	0	0	0	0	0	0	0	0	0	0	0	0	0	0	GO:0034375	M100000000000000	1	0	18	7	267	27994	2.621722846	GO Biological Processes	19	high-density lipoprotein particle remodeling	40.77361631	213|335|345|1071|3931|5360|55937	ALB|APOA1|APOC3|CETP|LCAT|PLTP|APOM	-7.731048487	-9.714206298	19_GO:0071840 cellular component organization or biogenesis	0.977842259	16.56408438
1	0	0	0	0	0	0	0	0	0	0	1	0	0	0	-8.935914128	0	0	0	0	0	0	0	0	0	0	-4.492539247	0	0	0	R-HSA-2173782	M100000000001000	2	0	42	9	267	27994	3.370786517	Reactome Gene Sets	6	Binding and Uptake of Ligands by Scavenger Receptors	22.4670947	213|259|335|338|1277|3043|3240|8542|78989	ALB|AMBP|APOA1|APOB|COL1A1|HBB|HP|APOL1|COLEC11	-7.731048487	-9.713691657		1.104496174	13.66219202
0	1	1	1	1	1	1	1	1	1	1	1	1	1	1	0	-8.811781409	-7.402685814	-6.374658797	-9.713272161	-3.438816845	-6.877186728	-8.3626038	-8.309993489	-6.521718729	-9.064703177	-8.783230359	-7.324479022	-6.692951026	-6.374658797	GO:1903039	M011111111111111	14	0	235	8	32	27994	25	GO Biological Processes	19	positive regulation of leukocyte cell-cell adhesion	29.78085106	959|1803|3553|3565|3569|6347|7124|7412	CD40LG|DPP4|IL1B|IL4|IL6|CCL2|TNF|VCAM1	-8.347976282	-9.713272161	19_GO:0022610 biological adhesion	7.654655446	14.98826111
1	1	1	1	1	1	1	1	0	1	1	1	1	1	1	-5.479845452	-3.884201885	-8.685099605	-4.715918985	-8.370338904	-3.655423593	-4.908479533	-8.0459101	0	-5.719465813	-8.924411512	-7.337515724	-8.570822902	-5.916417827	-6.083980817	GO:0071407	M111111110111111	14	0	514	24	267	27994	8.988764045	GO Biological Processes	19	cellular response to organic cyclic compound	4.89555371	445|1051|1277|1591|1906|2104|2348|2730|2819|3553|3586|4864|5105|5106|5465|5468|6347|6696|6772|7040|7124|9370|9971|25976	ASS1|CEBPB|COL1A1|CYP24A1|EDN1|ESRRG|FOLR1|GCLM|GPD1|IL1B|IL10|NPC1|PCK1|PCK2|PPARA|PPARG|CCL2|SPP1|STAT1|TGFB1|TNF|ADIPOQ|NR1H4|TIPARP	-7.728139953	-9.708907117	19_GO:0050896 response to stimulus	1.750418383	8.747245254
1	0	0	0	0	0	0	1	0	0	0	0	0	0	0	-5.690263784	0	0	0	0	0	0	-2.868443796	0	0	0	0	0	0	0	GO:0098771	M100000010000000	2	0	749	29	267	27994	10.86142322	GO Biological Processes	19	inorganic ion homeostasis	4.059475055	133|183|185|567|825|958|1579|1585|1906|1909|2034|2697|3091|3596|3627|3685|4057|4088|4501|5579|5967|6356|6557|6863|7037|7070|8529|29887|54923	ADM|AGT|AGTR1|B2M|CAPN3|CD40|CYP4A11|CYP11B2|EDN1|EDNRA|EPAS1|GJA1|HIF1A|IL13|CXCL10|ITGAV|LTF|SMAD3|MT1X|PRKCB|REG1A|CCL11|SLC12A1|TAC1|TFRC|THY1|CYP4F2|SNX10|LIME1	-7.726748627	-9.705647855	19_GO:0065007 biological regulation	1.904235185	8.328625435
0	0	1	1	1	1	1	1	0	1	1	1	1	1	1	0	0	-3.315223877	-6.126064216	-3.604854431	-4.449709576	-3.733947554	-6.046556156	0	-3.564668023	-8.169822103	-6.302213042	-9.704847543	-3.646399937	-6.126064216	GO:0032091	M001111110111111	12	0	107	7	41	27994	17.07317073	GO Biological Processes	19	negative regulation of protein binding	44.66788238	154|1636|3586|5465|5599|6590|9370	ADRB2|ACE|IL10|PPARA|MAPK8|SLPI|ADIPOQ	-8.341315781	-9.704847543	19_GO:0065007 biological regulation	5.876418177	17.33227458
0	1	1	0	1	0	1	1	1	1	1	1	1	1	1	0	-9.701585214	-5.590711088	0	-7.888768667	0	-8.115718534	-7.067042376	-5.962808289	-7.818214702	-7.496934223	-7.325280671	-5.54691037	-6.046747653	-6.946807874	GO:0042035	M011010111111111	12	0	67	5	15	27994	33.33333333	GO Biological Processes	19	regulation of cytokine biosynthetic process	139.2736318	3553|3565|3569|3586|7124	IL1B|IL4|IL6|IL10|TNF	-8.338956351	-9.701585214	19_GO:0032501 multicellular organismal process	12.17161239	26.23728461
1	1	1	1	1	1	1	1	0	1	1	1	1	1	1	-4.416717741	-3.248061245	-7.910834299	-5.768623922	-7.27626219	-4.493172495	-9.117873297	-8.741292584	0	-8.624848165	-8.099043695	-9.217655132	-9.217655132	-5.973209208	-9.047056385	GO:0034599	M111111110111111	14	0	312	19	267	27994	7.116104869	GO Biological Processes	19	cellular response to oxidative stress	6.384879478	1471|1800|2034|2168|2877|3091|3569|3586|3630|4318|4353|4846|5599|6648|7099|7124|7295|7350|23410	CST3|DPEP1|EPAS1|FABP1|GPX2|HIF1A|IL6|IL10|INS|MMP9|MPO|NOS3|MAPK8|SOD2|TLR4|TNF|TXN|UCP1|SIRT3	-7.714429104	-9.689616391	19_GO:0050896 response to stimulus	1.573387693	9.386062979
1	1	1	1	1	1	1	1	0	1	1	1	1	1	1	-4.268117204	-5.567438014	-7.944239742	-7.395985032	-8.453599362	-7.606599837	-8.681131128	-7.629159022	0	-8.382851455	-8.060601454	-7.888366339	-7.888366339	-6.493691705	-9.68419749	GO:1902893	M111111110111111	14	0	52	5	19	27994	26.31578947	GO Biological Processes	19	regulation of pri-miRNA transcription by RNA polymerase II	141.6700405	3586|5465|5468|7040|7124	IL10|PPARA|PPARG|TGFB1|TNF	-8.324714074	-9.68419749	19_GO:0050789 regulation of biological process	10.10226179	26.4600716
1	0	0	0	0	0	0	1	0	0	0	0	1	0	0	-5.570665316	0	0	0	0	0	0	-5.079599353	0	0	0	0	-3.687124424	0	0	GO:0042310	M100000010000100	3	0	78	11	267	27994	4.119850187	GO Biological Processes	19	vasoconstriction	14.78603668	133|183|185|1131|1636|1889|1906|1909|2244|2697|59272	ADM|AGT|AGTR1|CHRM3|ACE|ECE1|EDN1|EDNRA|FGB|GJA1|ACE2	-7.696463819	-9.669806965	19_GO:0032501 multicellular organismal process	1.21632444	11.96434831
1	1	1	0	1	0	1	1	0	1	1	1	1	1	0	-2.160550031	-4.76300702	-8.314311706	0	-8.93165753	0	-7.323387399	-9.669080836	0	-8.845705209	-8.455048165	-8.246793485	-6.537446098	-7.1701716	0	GO:0002690	M111010110111110	11	0	96	7	46	27994	15.2173913	GO Biological Processes	19	positive regulation of leukocyte chemotaxis	44.3745471	1906|3565|3569|3576|3627|5054|7422	EDN1|IL4|IL6|CXCL8|CXCL10|SERPINE1|VEGFA	-8.31272025	-9.669080836	19_GO:0040011 locomotion	5.295958534	17.27079405
1	1	1	1	1	1	1	1	1	1	1	1	1	1	1	-4.355687757	-7.19391914	-4.919498548	-3.432942953	-8.459452059	-3.5819512	-8.784924142	-8.746535991	-4.470920554	-6.809157876	-6.426080586	-6.222370712	-4.865662159	-4.082985457	-6.616587027	GO:0002703	M111111111111111	15	0	210	16	267	27994	5.992509363	GO Biological Processes	19	regulation of leukocyte mediated immunity	7.988300339	563|567|718|958|1776|3553|3565|3569|3586|3596|4092|4878|7037|7040|7099|7124	AZGP1|B2M|C3|CD40|DNASE1L3|IL1B|IL4|IL6|IL10|IL13|SMAD7|NPPA|TFRC|TGFB1|TLR4|TNF	-7.688766056	-9.660272859	19_GO:0002376 immune system process	1.452546218	9.974996117
1	0	1	0	1	0	1	1	0	1	1	1	1	1	1	-5.90697674	0	-4.896528208	0	-5.292086981	0	-3.820850543	-4.651882411	0	-3.651247339	-4.986902834	-3.369361633	-6.448798237	-5.348888431	-4.38602705	GO:0046364	M101010110111111	11	0	100	12	267	27994	4.494382022	GO Biological Processes	19	monosaccharide biosynthetic process	12.58157303	229|231|2203|2538|2641|2819|3630|5105|5106|5465|5950|9370	ALDOB|AKR1B1|FBP1|G6PC|GCG|GPD1|INS|PCK1|PCK2|PPARA|RBP4|ADIPOQ	-7.686087326	-9.655765518	19_GO:0008152 metabolic process	1.267925748	11.38521047
1	1	1	1	1	1	1	1	0	1	1	1	1	1	1	-4.227837773	-5.542271859	-7.901657926	-7.362091581	-8.410914118	-7.572681554	-8.638407087	-7.58665475	0	-8.340179142	-8.017993785	-7.845797449	-7.845797449	-6.459947149	-9.641344081	GO:0061614	M111111110111111	14	0	53	5	19	27994	26.31578947	GO Biological Processes	19	pri-miRNA transcription by RNA polymerase II	138.9970209	3586|5465|5468|7040|7124	IL10|PPARA|PPARG|TGFB1|TNF	-8.288965847	-9.641344081	19_GO:0008152 metabolic process	10.10226179	26.20614549
0	1	1	1	1	0	1	1	1	1	1	1	1	1	1	0	-6.905237741	-5.950080167	-3.26377182	-9.640688304	0	-8.382449439	-8.290987927	-4.298266408	-7.957830077	-7.503235493	-8.711269034	-5.884474762	-6.639173092	-4.733859847	GO:0070663	M011110111111111	13	0	240	8	32	27994	25	GO Biological Processes	19	regulation of leukocyte proliferation	29.16041667	959|1401|3553|3565|3569|3586|3596|7412	CD40LG|CRP|IL1B|IL4|IL6|IL10|IL13|VCAM1	-8.288750307	-9.640688304	19_GO:0008283 cell proliferation	7.654655446	14.82168233
1	1	1	1	1	1	1	1	1	1	1	1	1	1	1	-2.814632784	-6.590369507	-9.626893388	-4.55239768	-9.415687405	-3.525420517	-7.164609112	-8.912455822	-6.445973119	-7.944063401	-8.597205916	-7.047183654	-9.499031717	-9.570662378	-8.842840046	GO:0043410	M111111111111111	15	0	556	11	40	27994	27.5	GO Biological Processes	19	positive regulation of MAPK cascade	13.84595324	154|959|1906|2641|3553|3569|3630|6347|7040|7124|7422	ADRB2|CD40LG|EDN1|GCG|IL1B|IL6|INS|CCL2|TGFB1|TNF|VEGFA	-8.280203726	-9.626893388	19_GO:0048518 positive regulation of biological process	7.060010623	11.57338083
0	1	1	1	1	1	1	1	1	1	1	1	1	1	1	0	-8.263570882	-8.472415776	-4.609259941	-8.177486006	-3.570622029	-7.255839049	-9.036742374	-4.793378933	-8.046652146	-7.457977067	-5.996817237	-9.624396159	-8.313438142	-7.398972123	GO:0045860	M011111111111111	14	0	541	11	41	27994	26.82926829	GO Biological Processes	19	positive regulation of protein kinase activity	13.88278256	154|183|959|1636|2641|3553|3630|7040|7124|7422|9370	ADRB2|AGT|CD40LG|ACE|GCG|IL1B|INS|TGFB1|TNF|VEGFA|ADIPOQ	-8.279008732	-9.624396159	19_GO:0048518 positive regulation of biological process	6.919603105	11.58819627
0	1	1	1	1	1	1	1	0	1	1	1	1	1	1	0	-5.40080467	-9.610895473	-5.075098318	-8.171320393	-5.227610262	-6.391215652	-9.227683843	0	-6.157692276	-7.778865481	-7.606901795	-7.606901795	-6.27043504	-7.171686163	GO:0031663	M011111110111111	13	0	59	6	40	27994	15	GO Biological Processes	19	lipopolysaccharide-mediated signaling pathway	71.17118644	3553|4057|4846|6347|7040|7124	IL1B|LTF|NOS3|CCL2|TGFB1|TNF	-8.267238305	-9.610895473	19_GO:0051704 multi-organism process	5.645794895	20.41001035
1	0	0	0	0	0	0	1	0	0	0	0	1	0	0	-5.53324256	0	0	0	0	0	0	-5.057554367	0	0	0	0	-3.670752006	0	0	GO:0071260	M100000010000100	3	0	79	11	267	27994	4.119850187	GO Biological Processes	19	cellular response to mechanical stimulus	14.59887166	183|958|1277|2697|3553|3596|4878|5599|5879|6662|7099	AGT|CD40|COL1A1|GJA1|IL1B|IL13|NPPA|MAPK8|RAC1|SOX9|TLR4	-7.640481848	-9.608339097	19_GO:0050896 response to stimulus	1.21632444	11.8775404
1	0	0	0	0	0	0	1	0	0	0	0	1	0	0	-6.354027566	0	0	0	0	0	0	-3.875944058	0	0	0	0	-4.026149527	0	0	GO:0019229	M100000010000100	3	0	60	10	267	27994	3.745318352	GO Biological Processes	19	regulation of vasoconstriction	17.47440699	133|183|185|1131|1636|1889|1906|2244|2697|59272	ADM|AGT|AGTR1|CHRM3|ACE|ECE1|EDN1|FGB|GJA1|ACE2	-7.619224559	-9.583462666	19_GO:0032501 multicellular organismal process	1.16198272	12.53567613
1	0	1	1	1	1	1	1	0	1	1	1	1	0	1	-5.732098738	0	-5.22079119	-5.207091357	-5.716725974	-3.764792445	-4.441864012	-4.915767083	0	-2.8936207	-5.333798403	-5.166594608	-8.088448752	0	-5.207091357	GO:0048771	M101111110111101	12	0	182	15	267	27994	5.617977528	GO Biological Processes	19	tissue remodeling	8.64119027	154|183|1471|1636|2034|2697|3091|3569|4846|5340|5879|6696|7037|7040|29887	ADRB2|AGT|CST3|ACE|EPAS1|GJA1|HIF1A|IL6|NOS3|PLG|RAC1|SPP1|TFRC|TGFB1|SNX10	-7.606826643	-9.568478723	19_GO:0032501 multicellular organismal process	1.40922068	10.14867884
1	1	1	1	1	0	1	1	1	1	1	1	1	1	1	-2.736316004	-7.744037439	-5.454437755	-3.756091536	-7.546609498	0	-9.55387569	-6.561474556	-4.799528466	-7.461548667	-7.075347288	-8.42083073	-5.399996555	-6.024075951	-7.164269177	GO:0002673	M111110111111111	14	0	163	7	29	27994	24.13793103	GO Biological Processes	19	regulation of acute inflammatory response	41.45504548	3553|3565|3569|3630|5468|6863|7124	IL1B|IL4|IL6|INS|PPARG|TAC1|TNF	-8.217496175	-9.55387569	19_GO:0050896 response to stimulus	7.946270843	16.68085854
1	0	0	0	0	0	1	0	0	0	0	0	0	0	0	-8.099549693	0	0	0	0	0	-3.795394492	0	0	0	0	0	0	0	0	GO:0022600	M100000100000000	2	0	102	12	267	27994	4.494382022	GO Biological Processes	19	digestive system process	12.33487552	12|335|1131|2168|5950|6662|6863|7033|7099|7357|9245|29887	SERPINA3|APOA1|CHRM3|FABP1|RBP4|SOX9|TAC1|TFF3|TLR4|UGCG|GCNT3|SNX10	-7.594935565	-9.553800888	19_GO:0032501 multicellular organismal process	1.267925748	11.25397444
0	1	1	0	1	0	1	1	1	1	1	1	1	1	1	0	-9.54123848	-5.465118665	0	-7.729521552	0	-7.956277478	-6.908699683	-5.868001037	-7.659032223	-7.338074845	-7.16661509	-5.421379839	-5.920597834	-6.819913846	GO:0042089	M011010111111111	12	0	72	5	15	27994	33.33333333	GO Biological Processes	19	cytokine biosynthetic process	129.6018519	3553|3565|3569|3586|7124	IL1B|IL4|IL6|IL10|TNF	-8.206553775	-9.54123848	19_GO:0032501 multicellular organismal process	12.17161239	25.29848223
1	0	1	1	1	0	1	1	0	1	1	1	1	1	1	-6.863906977	0	-3.611606875	-3.408987449	-3.995919772	0	-4.168260215	-3.375374065	0	-3.94240173	-3.699173078	-3.569617745	-6.174480001	-4.051313212	-3.408987449	GO:0006006	M101110110111111	12	0	214	16	267	27994	5.992509363	GO Biological Processes	19	glucose metabolic process	7.838986314	229|2203|2538|2641|2819|3630|3795|5105|5106|5443|5465|5950|7033|7124|9370|51181	ALDOB|FBP1|G6PC|GCG|GPD1|INS|KHK|PCK1|PCK2|POMC|PPARA|RBP4|TFF3|TNF|ADIPOQ|DCXR	-7.58192792	-9.539016985	19_GO:0008152 metabolic process	1.452546218	9.855108548
1	0	1	1	1	1	1	1	0	1	1	1	1	1	1	-2.563273818	0	-9.003692825	-4.778159461	-7.669023856	-4.930322726	-4.209967735	-8.621678393	0	-9.537135175	-7.277732231	-7.106349987	-8.935881997	-5.872660814	-4.778159461	GO:0006801	M101111110111111	13	0	74	6	33	27994	18.18181818	GO Biological Processes	19	superoxide metabolic process	68.78132678	1401|1906|4353|4846|7040|7124	CRP|EDN1|MPO|NOS3|TGFB1|TNF	-8.203208213	-9.537135175	19_GO:0008152 metabolic process	6.714081326	20.05735036
0	1	1	0	1	0	1	1	1	1	1	1	1	1	1	0	-9.510554049	-5.441091573	0	-7.699057043	0	-7.925774183	-6.878416043	-5.849846129	-7.628580641	-7.307687878	-7.136266879	-5.397365124	-5.89645928	-6.795626459	GO:0042107	M011010111111111	12	0	73	5	15	27994	33.33333333	GO Biological Processes	19	cytokine metabolic process	127.826484	3553|3565|3569|3586|7124	IL1B|IL4|IL6|IL10|TNF	-8.178819438	-9.510554049	19_GO:0008152 metabolic process	12.17161239	25.12234388
1	1	1	1	1	0	1	1	1	1	1	1	1	1	1	-5.459965077	-7.06225938	-6.963564898	-6.612832641	-7.469926055	0	-7.696332923	-8.38189777	-5.713117073	-9.296144016	-8.904489111	-8.6956359	-8.6956359	-7.542729324	-8.695647772	hsa05133	M111110111111111	14	0	81	11	267	27994	4.119850187	KEGG Pathway	24	Pertussis	14.2384057	715|716|718|1072|3553|3569|3576|3586|5599|7099|7124	C1R|C1S|C3|CFL1|IL1B|IL6|CXCL8|IL10|MAPK8|TLR4|TNF	-7.534453299	-9.488011495		1.21632444	11.7085698
1	1	1	1	1	0	1	1	0	1	1	1	1	1	1	-4.387994086	-3.763887008	-7.766713385	-3.445098557	-8.488288444	0	-7.190581737	-7.325073465	0	-8.387480826	-9.484386345	-7.688139832	-7.688139832	-7.005627349	-6.637205079	GO:0045766	M111110110111111	13	0	208	8	38	27994	21.05263158	GO Biological Processes	19	positive regulation of angiogenesis	28.3340081	3553|3576|3586|4846|5054|5579|6356|7422	IL1B|CXCL8|IL10|NOS3|SERPINE1|PRKCB|CCL11|VEGFA	-8.157590208	-9.484386345	19_GO:0048518 positive regulation of biological process	6.613482763	14.58817535
1	0	0	0	0	0	0	0	0	0	0	0	0	0	0	-9.45486298	0	0	0	0	0	0	0	0	0	0	0	0	0	0	R-HSA-2168880	M100000000000000	1	0	13	6	219	27994	2.739726027	Reactome Gene Sets	6	Scavenging of heme from plasma	58.99683878	213|259|335|3043|3240|8542	ALB|AMBP|APOA1|HBB|HP|APOL1	-8.135141095	-9.45486298		1.103060301	18.5722332
1	0	0	0	1	0	0	0	0	1	0	0	1	0	0	-8.696553367	0	0	0	-2.714372533	0	0	0	0	-2.675450845	0	0	-2.404302347	0	0	GO:0010810	M100010000100100	4	0	217	16	267	27994	5.992509363	GO Biological Processes	19	regulation of cell-substrate adhesion	7.730613231	81|285|335|1277|2244|2335|4088|5054|5340|5879|7070|7422|8829|10551|10631|55604	ACTN4|ANGPT2|APOA1|COL1A1|FGB|FN1|SMAD3|SERPINE1|PLG|RAC1|THY1|VEGFA|NRP1|AGR2|POSTN|CARMIL1	-7.497990905	-9.449794374	19_GO:0022610 biological adhesion	1.452546218	9.767214916
0	1	1	1	1	0	1	1	0	1	1	1	1	1	1	0	-7.074432131	-8.076291612	-6.746771555	-8.480078851	0	-8.659732264	-7.825478967	0	-8.42412437	-8.168722713	-8.03187096	-8.03187096	-8.537909339	-9.445415976	GO:0030730	M011110110111111	12	0	17	4	19	27994	21.05263158	GO Biological Processes	19	sequestering of triglyceride	346.6749226	3553|5465|5468|7124	IL1B|PPARA|PPARG|TNF	-8.126510434	-9.445415976	19_GO:0051179 localization	9.352877017	37.15422771
1	1	1	0	1	0	1	1	0	1	1	1	1	1	1	-6.578881847	-2.214991932	-5.169378241	0	-4.86106111	0	-4.093586589	-4.697748624	0	-4.767211298	-4.345178225	-5.084940135	-5.084940135	-4.958576676	-4.022203967	GO:0071363	M111010110111111	12	0	719	28	267	27994	10.48689139	GO Biological Processes	19	cellular response to growth factor stimulus	4.08303251	183|268|285|335|1277|1906|2348|2730|3091|3164|3553|3576|3586|4088|4092|5579|6347|6464|6662|6863|7040|7123|7422|8829|9141|9315|10631|64750	AGT|AMH|ANGPT2|APOA1|COL1A1|EDN1|FOLR1|GCLM|HIF1A|NR4A1|IL1B|CXCL8|IL10|SMAD3|SMAD7|PRKCB|CCL2|SHC1|SOX9|TAC1|TGFB1|CLEC3B|VEGFA|NRP1|PDCD5|NREP|POSTN|SMURF2	-7.490277497	-9.440333299	19_GO:0050896 response to stimulus	1.875042319	8.218434181
1	0	1	0	0	0	0	0	0	0	0	1	0	1	0	-7.24081614	0	-4.434335973	0	0	0	0	0	0	0	0	-4.401823875	0	-4.771968719	0	M106	M101000000001010	4	0	45	9	267	27994	3.370786517	Canonical Pathways	11	PID HNF3B PATHWAY	20.96928839	213|229|335|1051|2538|3630|5105|7037|7351	ALB|ALDOB|APOA1|CEBPB|G6PC|INS|PCK1|TFRC|UCP2	-7.477927822	-9.426242963		1.104496174	13.15571997
0	1	1	0	1	0	1	1	0	1	1	1	1	1	0	0	-4.399378219	-7.582015221	0	-8.196062219	0	-5.056161278	-8.810648433	0	-4.826006116	-9.42508796	-7.514909152	-5.932865833	-4.937065093	0	GO:0071621	M011010110111110	10	0	127	7	38	27994	18.42105263	GO Biological Processes	19	granulocyte chemotaxis	40.60464153	1803|3553|3565|3576|3627|6347|6356	DPP4|IL1B|IL4|CXCL8|CXCL10|CCL2|CCL11	-8.110241275	-9.42508796	19_GO:0040011 locomotion	6.288607249	16.49232342
1	1	1	0	1	0	1	1	0	1	1	1	1	0	1	-7.800782445	-2.805609733	-3.388594454	0	-3.857617231	0	-2.965393618	-3.103673762	0	-2.75081977	-3.49488508	-3.337753284	-4.364088549	0	-3.698284908	GO:0048608	M111010110111101	11	0	444	22	267	27994	8.239700375	GO Biological Processes	19	reproductive structure development	5.19509397	133|268|1051|1396|1471|2034|2697|3091|3417|3586|4846|5340|5468|5950|5972|6382|6662|6696|7422|8743|9510|25976	ADM|AMH|CEBPB|CRIP1|CST3|EPAS1|GJA1|HIF1A|IDH1|IL10|NOS3|PLG|PPARG|RBP4|REN|SDC1|SOX9|SPP1|VEGFA|TNFSF10|ADAMTS1|TIPARP	-7.473575255	-9.420156683	19_GO:0022414 reproductive process	1.682780577	8.743821608
1	1	1	1	1	1	1	1	1	1	1	1	1	1	1	-4.713174813	-4.292966348	-5.822268327	-3.85952517	-7.873460249	-2.761180616	-6.840220963	-7.776820622	-3.632223086	-7.758352109	-5.980967934	-5.746342436	-6.964348168	-5.331968903	-8.277284609	GO:1904951	M111111111111111	15	0	403	21	267	27994	7.865168539	GO Biological Processes	19	positive regulation of establishment of protein localization	5.463462235	18|2244|2641|2697|3091|3553|3569|3586|3596|3630|4088|5599|5879|5950|7040|7099|7124|9141|9971|23410|55754	ABAT|FGB|GCG|GJA1|HIF1A|IL1B|IL6|IL10|IL13|INS|SMAD3|MAPK8|RAC1|RBP4|TGFB1|TLR4|TNF|PDCD5|NR1H4|SIRT3|TMEM30A	-7.463857557	-9.408712165	19_GO:0048518 positive regulation of biological process	1.647442664	8.856651962
1	1	1	0	1	0	1	1	0	1	1	1	1	1	1	-2.86159865	-7.867791237	-7.08270705	0	-9.399450313	0	-7.968480337	-8.225962024	0	-7.608701042	-8.837467036	-8.592694915	-7.015959794	-7.782088504	-5.494709689	GO:0045807	M111010110111111	12	0	154	7	32	27994	21.875	GO Biological Processes	19	positive regulation of endocytosis	39.76420455	3553|3565|5054|5468|6347|7124|7422	IL1B|IL4|SERPINE1|PPARG|CCL2|TNF|VEGFA	-8.088624901	-9.399450313	19_GO:0048518 positive regulation of biological process	7.307924584	16.3181987
1	1	1	1	1	0	1	1	1	1	1	1	1	1	1	-3.55860062	-7.784495284	-8.556219078	-5.42878792	-7.59474188	0	-6.215474937	-8.110667977	-6.897422969	-7.509641136	-7.123240303	-6.917538002	-8.476993406	-9.388144554	-9.091824633	GO:0051092	M111110111111111	14	0	160	7	31	27994	22.58064516	GO Biological Processes	19	positive regulation of NF-kappaB transcription factor activity	39.50766129	959|3553|3569|3630|4057|5579|7124	CD40LG|IL1B|IL6|INS|LTF|PRKCB|TNF	-8.080906727	-9.388144554	19_GO:0048518 positive regulation of biological process	7.509518648	16.2642114
1	1	1	1	1	1	1	1	0	1	1	1	1	1	1	-6.838810914	-4.284609243	-5.808007319	-2.610535283	-6.508155179	-2.755040899	-4.25842107	-5.382404033	0	-3.978348935	-7.222333284	-5.732108566	-5.732108566	-4.113174789	-5.215847091	GO:0050678	M111111110111111	14	0	405	21	267	27994	7.865168539	GO Biological Processes	19	regulation of epithelial cell proliferation	5.436482175	185|350|567|1285|2697|3091|3164|3586|4088|4893|5468|5967|6347|6356|6662|6772|7040|7099|7124|7422|8829	AGTR1|APOH|B2M|COL4A3|GJA1|HIF1A|NR4A1|IL10|SMAD3|NRAS|PPARG|REG1A|CCL2|CCL11|SOX9|STAT1|TGFB1|TLR4|TNF|VEGFA|NRP1	-7.42834517	-9.369766603	19_GO:0008283 cell proliferation	1.647442664	8.825253407
1	1	1	1	1	1	1	1	1	1	1	1	1	1	1	-5.16844906	-4.46047057	-6.108607167	-2.73892969	-8.208049592	-2.884356798	-7.13224606	-6.882556938	-3.758926331	-6.714434599	-5.038470825	-4.840927375	-6.032165559	-5.579030707	-6.955196755	GO:0051222	M111111111111111	15	0	365	20	267	27994	7.490636704	GO Biological Processes	19	positive regulation of protein transport	5.745010518	18|2244|2641|2697|3091|3553|3569|3586|3596|3630|4088|5879|5950|7040|7099|7124|9141|9971|23410|55754	ABAT|FGB|GCG|GJA1|HIF1A|IL1B|IL6|IL10|IL13|INS|SMAD3|RAC1|RBP4|TGFB1|TLR4|TNF|PDCD5|NR1H4|SIRT3|TMEM30A	-7.423857607	-9.363572576	19_GO:0048518 positive regulation of biological process	1.611003865	8.954264935
1	1	1	0	1	0	1	1	0	1	1	1	1	0	1	-7.741223206	-2.794458552	-3.370841488	0	-3.839455061	0	-2.951001559	-3.086225826	0	-2.736622946	-3.477030078	-3.320051269	-4.342455369	0	-3.683400708	GO:0061458	M111010110111101	11	0	448	22	267	27994	8.239700375	GO Biological Processes	19	reproductive system development	5.148709203	133|268|1051|1396|1471|2034|2697|3091|3417|3586|4846|5340|5468|5950|5972|6382|6662|6696|7422|8743|9510|25976	ADM|AMH|CEBPB|CRIP1|CST3|EPAS1|GJA1|HIF1A|IDH1|IL10|NOS3|PLG|PPARG|RBP4|REN|SDC1|SOX9|SPP1|VEGFA|TNFSF10|ADAMTS1|TIPARP	-7.409077083	-9.347092267	19_GO:0032502 developmental process	1.682780577	8.686636364
1	1	1	0	1	0	1	1	0	1	1	1	1	1	1	-4.659523954	-4.621788105	-6.357376143	0	-5.17524062	0	-7.08644951	-6.046556156	0	-6.791013748	-4.870575914	-6.302213042	-6.302213042	-6.933518048	-6.126064216	GO:1903426	M111010110111111	12	0	107	12	267	27994	4.494382022	GO Biological Processes	19	regulation of reactive oxygen species biosynthetic process	11.75847947	183|445|1906|3043|3553|3586|3630|4088|5879|7099|7124|7350	AGT|ASS1|EDN1|HBB|IL1B|IL10|INS|SMAD3|RAC1|TLR4|TNF|UCP1	-7.373889077	-9.308524521	19_GO:0050789 regulation of biological process	1.267925748	10.94134715
1	1	1	0	1	0	1	1	0	1	1	1	1	1	1	-6.453633292	-5.568204145	-6.53002191	0	-7.137261338	0	-4.360126423	-6.157334405	0	-4.133133457	-8.186728981	-6.463766113	-6.463766113	-5.685303378	-5.124239887	GO:0001936	M111010110111111	12	0	191	15	267	27994	5.617977528	GO Biological Processes	19	regulation of endothelial cell proliferation	8.234013766	185|350|1285|2697|3091|3164|3586|4893|5468|6347|6356|6772|7124|7422|8829	AGTR1|APOH|COL4A3|GJA1|HIF1A|NR4A1|IL10|NRAS|PPARG|CCL2|CCL11|STAT1|TNF|VEGFA|NRP1	-7.341764876	-9.274720261	19_GO:0008283 cell proliferation	1.40922068	9.8441698
1	1	1	0	1	1	1	1	1	1	1	1	1	1	1	-4.146482413	-2.191795782	-4.14252082	0	-3.79598923	-4.237850891	-4.04749459	-3.743539657	-2.874639913	-3.718496901	-7.459406751	-4.071066471	-5.024073039	-3.876503094	-2.87924708	GO:0008610	M111011111111111	14	0	733	28	267	27994	10.48689139	GO Biological Processes	19	lipid biosynthetic process	4.00504826	133|231|335|338|345|718|1544|1576|1579|1585|1906|2819|2944|3291|3417|3553|3612|3630|3931|5105|5106|7124|7357|9107|9370|9926|9971|23410	ADM|AKR1B1|APOA1|APOB|APOC3|C3|CYP1A2|CYP3A4|CYP4A11|CYP11B2|EDN1|GPD1|GSTM1|HSD11B2|IDH1|IL1B|IMPA1|INS|LCAT|PCK1|PCK2|TNF|UGCG|MTMR6|ADIPOQ|LPGAT1|NR1H4|SIRT3	-7.321243856	-9.252525658	19_GO:0008152 metabolic process	1.875042319	8.09024099
1	0	1	1	1	0	1	1	0	1	1	1	1	1	1	-4.876047936	0	-3.972450696	-2.856607032	-5.730880759	0	-2.318159765	-3.678965157	0	-4.385815674	-5.273092702	-2.856337282	-7.611674671	-3.323573451	-2.856607032	GO:0070371	M101110110111111	12	0	332	19	267	27994	7.116104869	GO Biological Processes	19	ERK1 and ERK2 cascade	6.000248184	183|335|1652|2244|2335|2641|3553|3685|4835|6347|6356|6464|6662|7040|7099|7124|8829|9370|23410	AGT|APOA1|DDT|FGB|FN1|GCG|IL1B|ITGAV|NQO2|CCL2|CCL11|SHC1|SOX9|TGFB1|TLR4|TNF|NRP1|ADIPOQ|SIRT3	-7.306080188	-9.23569483	19_GO:0023052 signaling	1.573387693	8.99389319
1	1	1	1	1	1	1	1	0	1	1	1	1	1	1	-3.179978278	-4.78246401	-6.661511483	-5.838006871	-7.372862331	-4.548420961	-9.229448211	-7.514681598	0	-7.27333379	-6.822954547	-7.930678926	-6.584214598	-3.47883704	-7.441700275	GO:0010632	M111111110111111	14	0	302	8	29	27994	27.5862069	GO Biological Processes	19	regulation of epithelial cell migration	25.57113496	3565|4318|4846|5468|6863|7040|7124|7422	IL4|MMP9|NOS3|PPARG|TAC1|TGFB1|TNF|VEGFA	-7.944645541	-9.229448211	19_GO:0040011 locomotion	8.299609211	13.82508584
0	0	1	1	1	0	1	1	0	1	1	1	1	1	1	0	0	-8.71286323	-8.005878636	-9.223774576	0	-7.222677903	-8.396619025	0	-4.947570891	-8.82961283	-8.656795895	-8.656795895	-5.030924638	-5.692583961	M65	M001110110111111	11	0	37	5	32	27994	15.625	Canonical Pathways	11	PID FRA PATHWAY	118.2179054	3569|3576|4318|4846|6347	IL6|CXCL8|MMP9|NOS3|CCL2	-7.940101411	-9.223774576		6.418623721	24.13599076
0	1	1	0	1	1	1	1	0	1	1	1	1	1	1	0	-8.272396381	-4.556840678	0	-8.989843337	-5.708923214	-9.217801904	-8.163411954	0	-6.803862399	-8.595991983	-6.413991618	-4.524282183	-4.894891238	-5.555992677	hsa05310	M011011110111111	12	0	41	5	29	27994	17.24137931	KEGG Pathway	24	Asthma	117.7207738	959|3565|3586|3596|7124	CD40LG|IL4|IL10|IL13|TNF	-7.936606111	-9.217801904		7.014450037	24.08475225
1	0	1	1	1	1	1	1	0	1	1	1	1	1	1	-6.168617236	0	-4.206991213	-2.999923574	-4.691190844	-3.146942869	-4.90927315	-3.910743224	0	-3.404970047	-4.317068221	-4.154258831	-6.643059468	-4.761220102	-4.377926399	GO:0005996	M101111110111111	13	0	296	18	267	27994	6.741573034	GO Biological Processes	19	monosaccharide metabolic process	6.375797145	229|231|2203|2538|2641|2819|3630|3795|5105|5106|5443|5465|5950|7033|7124|9370|26007|51181	ALDOB|AKR1B1|FBP1|G6PC|GCG|GPD1|INS|KHK|PCK1|PCK2|POMC|PPARA|RBP4|TFF3|TNF|ADIPOQ|TKFC|DCXR	-7.272238497	-9.197738548	19_GO:0008152 metabolic process	1.534507566	9.124171378
1	1	1	1	1	0	1	1	0	1	1	1	1	1	1	-5.149973061	-3.479168893	-5.748456821	-3.16278902	-4.962239428	0	-6.618728551	-5.381259722	0	-4.894176082	-7.265380921	-4.421143872	-7.024929453	-6.43515827	-6.15787948	GO:0042180	M111110110111111	13	0	260	17	267	27994	6.367041199	GO Biological Processes	19	cellular ketone metabolic process	6.855344281	133|231|335|345|1585|2168|2819|3553|3630|5465|5468|6662|8529|8574|9370|9926|9971	ADM|AKR1B1|APOA1|APOC3|CYP11B2|FABP1|GPD1|IL1B|INS|PPARA|PPARG|SOX9|CYP4F2|AKR7A2|ADIPOQ|LPGAT1|NR1H4	-7.272238497	-9.19688972	19_GO:0008152 metabolic process	1.494264824	9.308115543
1	1	1	1	1	1	1	1	0	1	1	1	1	1	1	-5.632154618	-2.266392351	-5.304777074	-2.97875633	-6.093355429	-2.107754629	-4.195760335	-5.813764677	0	-4.886606133	-4.462534757	-4.239545132	-6.263667359	-4.023600028	-5.347882696	GO:0040008	M111111110111111	14	0	689	27	267	27994	10.11235955	GO Biological Processes	19	regulation of growth	4.108641412	154|183|185|825|1906|2203|2335|2690|2697|3091|3630|4088|4092|4501|4878|5465|5468|5950|5967|6464|6696|7037|7040|7422|8829|10551|10591	ADRB2|AGT|AGTR1|CAPN3|EDN1|FBP1|FN1|GHR|GJA1|HIF1A|INS|SMAD3|SMAD7|MT1X|NPPA|PPARA|PPARG|RBP4|REG1A|SHC1|SPP1|TFRC|TGFB1|VEGFA|NRP1|AGR2|DNPH1	-7.253246701	-9.176255976	19_GO:0040007 growth	1.845102983	8.107520588
1	0	1	1	1	1	1	1	0	1	1	1	1	0	1	-4.909468482	0	-5.840854342	-5.709555552	-4.763402171	-4.139338255	-4.93863184	-7.027119107	0	-6.271872006	-5.955047014	-5.786065251	-5.786065251	0	-7.558009858	hsa04926	M101111110111101	12	0	136	13	267	27994	4.868913858	KEGG Pathway	24	relaxin signaling pathway	10.02208636	1277|1285|1286|1287|1906|4088|4318|4846|4893|5599|6464|7040|7422	COL1A1|COL4A3|COL4A4|COL4A5|EDN1|SMAD3|MMP9|NOS3|NRAS|MAPK8|SHC1|TGFB1|VEGFA	-7.240711045	-9.162084558		1.317108773	10.34976237
1	1	1	1	1	1	1	1	1	1	1	1	1	1	1	-3.119455202	-8.109021201	-5.324806429	-4.310787163	-8.785229489	-4.515048944	-9.162051409	-7.448696263	-5.761023018	-7.215061305	-6.765090007	-6.526594536	-5.260102683	-4.6783928	-7.391057053	GO:0002440	M111111111111111	15	0	308	8	29	27994	27.5862069	GO Biological Processes	19	production of molecular mediator of immune response	25.07299597	959|3553|3565|3569|3586|3596|7040|7124	CD40LG|IL1B|IL4|IL6|IL10|IL13|TGFB1|TNF	-7.888781004	-9.162051409	19_GO:0002376 immune system process	8.299609211	13.68017658
1	0	1	0	1	0	0	1	0	1	1	1	1	0	0	-7.318638474	0	-3.934860536	0	-6.015924087	0	0	-3.752733233	0	-4.187621461	-4.002017895	-3.902591688	-5.573185526	0	0	M18	M101010010111100	8	0	66	10	267	27994	3.745318352	Canonical Pathways	11	PID INTEGRIN1 PATHWAY	15.88582454	1277|1285|1286|1287|2244|2335|3685|6696|7412|7422	COL1A1|COL4A3|COL4A4|COL4A5|FGB|FN1|ITGAV|SPP1|VCAM1|VEGFA	-7.23861406	-9.158357948		1.16198272	11.88102356
1	1	1	1	1	1	1	1	0	1	1	1	1	1	1	-4.195417379	-4.891435349	-6.807275236	-6.487531869	-5.533485597	-4.718891993	-5.710534558	-6.494906884	0	-5.478399115	-6.922732527	-5.093086966	-8.506425522	-5.59044801	-6.487531869	GO:1904705	M111111110111111	14	0	87	11	267	27994	4.119850187	GO Biological Processes	19	regulation of vascular smooth muscle cell proliferation	13.25644668	183|1906|2697|3586|4318|4835|5468|6648|7124|9370|9510	AGT|EDN1|GJA1|IL10|MMP9|NQO2|PPARG|SOD2|TNF|ADIPOQ|ADAMTS1	-7.22981908	-9.146321949	19_GO:0008283 cell proliferation	1.21632444	11.23560705
1	1	1	1	1	1	1	1	0	1	1	1	1	1	1	-4.195417379	-4.891435349	-6.807275236	-6.487531869	-5.533485597	-4.718891993	-5.710534558	-6.494906884	0	-5.478399115	-6.922732527	-5.093086966	-8.506425522	-5.59044801	-6.487531869	GO:1990874	M111111110111111	14	0	87	11	267	27994	4.119850187	GO Biological Processes	19	vascular smooth muscle cell proliferation	13.25644668	183|1906|2697|3586|4318|4835|5468|6648|7124|9370|9510	AGT|EDN1|GJA1|IL10|MMP9|NQO2|PPARG|SOD2|TNF|ADIPOQ|ADAMTS1	-7.22981908	-9.146321949	19_GO:0008283 cell proliferation	1.21632444	11.23560705
0	1	1	1	1	0	1	1	0	1	1	1	1	1	1	0	-6.850455223	-7.768915817	-9.137257942	-8.17240507	0	-8.351946735	-7.518326653	0	-8.116487838	-7.861272422	-7.724532411	-7.724532411	-5.858902692	-9.137257942	GO:0060965	M011110110111111	12	0	20	4	19	27994	21.05263158	GO Biological Processes	19	negative regulation of gene silencing by miRNA	294.6736842	3569|5468|7040|7124	IL6|PPARG|TGFB1|TNF	-7.865819234	-9.137257942	19_GO:0048519 negative regulation of biological process	9.352877017	34.23885392
1	1	1	1	1	1	1	1	0	1	1	1	1	1	1	-4.866380597	-3.646516093	-6.079749581	-3.328654379	-8.212082312	-3.477245931	-6.954699644	-7.052671931	0	-6.598859101	-4.859239008	-4.69381048	-6.013984946	-5.309516102	-6.439625942	GO:0002793	M111111110111111	14	0	228	16	267	27994	5.992509363	GO Biological Processes	19	positive regulation of peptide secretion	7.357645049	18|2244|2641|2697|3091|3569|3586|3596|3630|5879|5950|7040|7099|7124|9971|23410	ABAT|FGB|GCG|GJA1|HIF1A|IL6|IL10|IL13|INS|RAC1|RBP4|TGFB1|TLR4|TNF|NR1H4|SIRT3	-7.219662877	-9.134554263	19_GO:0048518 positive regulation of biological process	1.452546218	9.45879804
1	1	1	0	1	1	1	1	1	0	1	1	1	1	1	-6.752654616	-3.464583881	-2.202920054	0	-2.478264266	-3.296124789	-3.823008983	-2.034293732	-4.180168047	0	-4.561515552	-3.231589883	-2.172904788	-2.518018514	-3.14834287	GO:1901617	M111011111011111	13	0	263	17	267	27994	6.367041199	GO Biological Processes	19	organic hydroxy compound biosynthetic process	6.777146438	231|335|338|1576|1585|1610|1638|1652|3553|3612|5053|5105|5106|5360|7124|9971|126321	AKR1B1|APOA1|APOB|CYP3A4|CYP11B2|DAO|DCT|DDT|IL1B|IMPA1|PAH|PCK1|PCK2|PLTP|TNF|NR1H4|MFSD12	-7.207251167	-9.120537026	19_GO:0008152 metabolic process	1.494264824	9.237137246
1	1	1	0	1	0	1	1	0	0	1	1	1	1	1	-4.589982363	-3.840017274	-5.064474954	0	-5.558966617	0	-4.31643527	-6.091775434	0	0	-6.602143018	-5.010458512	-6.397875414	-2.881099036	-5.079930001	GO:0007565	M111010110011111	11	0	196	15	267	27994	5.617977528	GO Biological Processes	19	female pregnancy	8.023962394	133|183|231|259|285|1471|2697|3291|3553|4318|4878|6696|7422|10135|64750	ADM|AGT|AKR1B1|AMBP|ANGPT2|CST3|GJA1|HSD11B2|IL1B|MMP9|NPPA|SPP1|VEGFA|NAMPT|SMURF2	-7.206683966	-9.118370211	19_GO:0022414 reproductive process	1.40922068	9.683499838
0	1	1	1	1	0	1	1	1	1	1	1	1	1	1	0	-8.186800135	-6.373138667	-5.492771979	-8.881809632	0	-9.109690594	-8.055740303	-6.550161431	-6.718712966	-8.488113465	-8.315529289	-6.329040608	-4.831949441	-7.735486094	GO:0150077	M011110111111111	13	0	43	5	29	27994	17.24137931	GO Biological Processes	19	regulation of neuroinflammatory response	112.2453889	3553|3565|3569|4318|7124	IL1B|IL4|IL6|MMP9|TNF	-7.844061932	-9.109690594	19_GO:0050896 response to stimulus	7.014450037	23.50898509
1	1	1	1	1	0	1	1	1	1	1	1	1	1	1	-2.293280348	-9.096159381	-5.116883424	-4.552153282	-7.287961175	0	-7.514096583	-6.47003257	-5.604308278	-7.217678643	-8.684796676	-6.72691514	-6.72691514	-5.570579823	-6.467514898	GO:0032642	M111110111111111	14	0	88	5	15	27994	33.33333333	GO Biological Processes	19	regulation of chemokine production	106.0378788	3553|3565|3569|3586|7124	IL1B|IL4|IL6|IL10|TNF	-7.831251539	-9.096159381	19_GO:0032501 multicellular organismal process	12.17161239	22.85034394
0	1	1	1	1	1	1	1	1	1	1	1	1	1	1	0	-6.088421973	-5.001156773	-4.090755553	-5.591396938	-2.933173577	-5.858131796	-5.79221136	-5.535643259	-4.271151336	-9.087081726	-7.425017263	-4.937022604	-3.23283146	-4.090755553	GO:0009615	M011111111111111	14	0	351	9	38	27994	23.68421053	GO Biological Processes	19	response to virus	18.88933873	338|1129|3553|3565|3569|3627|6356|6772|7124	APOB|CHRM2|IL1B|IL4|IL6|CXCL10|CCL11|STAT1|TNF	-7.825045263	-9.087081726	19_GO:0051704 multi-organism process	6.896755958	12.43466997
1	0	0	1	1	0	0	1	0	1	1	1	1	0	1	-5.645804203	0	0	-5.319855757	-4.617652568	0	0	-4.139346627	0	-6.486141836	-4.390205873	-4.290188943	-6.097064628	0	-5.319855757	M92	M100110010111101	9	0	49	9	267	27994	3.370786517	Canonical Pathways	11	PID ANGIOPOIETIN RECEPTOR PATHWAY	19.25750975	185|285|2335|4846|5340|5599|5879|6464|7124	AGTR1|ANGPT2|FN1|NOS3|PLG|MAPK8|RAC1|SHC1|TNF	-7.168581873	-9.075504329		1.104496174	12.55210131
1	1	1	1	1	0	1	1	0	1	1	1	1	1	1	-4.752990421	-3.607924746	-7.402685814	-3.290387284	-8.12132418	0	-6.877186728	-6.96324536	0	-8.020883901	-9.064703177	-7.324479022	-7.324479022	-6.692951026	-6.374658797	GO:1904018	M111110110111111	13	0	235	8	38	27994	21.05263158	GO Biological Processes	19	positive regulation of vasculature development	25.07861142	3553|3576|3586|4846|5054|5579|6356|7422	IL1B|CXCL8|IL10|NOS3|SERPINE1|PRKCB|CCL11|VEGFA	-7.806584116	-9.064703177	19_GO:0048518 positive regulation of biological process	6.613482763	13.66603301
1	1	1	1	1	0	1	1	0	1	1	1	1	1	1	-4.178405883	-4.007780162	-6.798287011	-3.687322466	-9.06315897	0	-7.681427064	-7.893095248	0	-4.309844437	-8.502644139	-6.731778879	-8.258605807	-4.419791669	-5.304240595	GO:0030856	M111110110111111	13	0	172	7	32	27994	21.875	GO Biological Processes	19	regulation of epithelial cell differentiation	35.6028343	3553|3596|4318|5054|6772|7124|7422	IL1B|IL13|MMP9|SERPINE1|STAT1|TNF|VEGFA	-7.80539429	-9.06315897	19_GO:0032502 developmental process	7.307924584	15.3991702
0	0	1	1	1	0	0	1	0	1	1	1	1	1	0	0	0	-8.596774406	-7.122169531	-6.414524952	0	0	-8.345663719	0	-8.944954872	-8.689304852	-6.08329723	-8.55230408	-9.058839183	0	GO:0010745	M001110010111110	9	0	13	4	31	27994	12.90322581	GO Biological Processes	19	negative regulation of macrophage derived foam cell differentiation	277.8560794	1071|1401|5465|5468	CETP|CRP|PPARA|PPARG	-7.801428597	-9.058839183	19_GO:0048519 negative regulation of biological process	6.02100984	33.24358197
1	1	1	1	1	0	1	1	1	1	1	1	1	1	1	-4.998004136	-4.776655553	-8.341887605	-8.343810383	-8.959339857	0	-5.557611622	-7.961548724	-5.503963793	-8.873374229	-8.482650664	-8.274356086	-8.274356086	-9.048331909	-6.33361693	ko04064	M111110111111111	14	0	95	6	31	27994	19.35483871	KEGG Pathway	24	NF-kappa B signaling pathway	57.0336163	959|3553|3576|5579|7124|7412	CD40LG|IL1B|CXCL8|PRKCB|TNF|VCAM1	-7.792334812	-9.048331909		7.095828146	18.21502718
1	1	1	0	1	0	1	1	0	1	1	1	1	1	1	-6.290253015	-2.165868694	-5.040099925	0	-4.746604894	0	-3.99598916	-4.570956286	0	-4.653163757	-4.233168724	-4.956076888	-4.956076888	-4.843711433	-3.93870079	GO:0070848	M111010110111111	12	0	749	28	267	27994	10.48689139	GO Biological Processes	19	response to growth factor	3.919493157	183|268|285|335|1277|1906|2348|2730|3091|3164|3553|3576|3586|4088|4092|5579|6347|6464|6662|6863|7040|7123|7422|8829|9141|9315|10631|64750	AGT|AMH|ANGPT2|APOA1|COL1A1|EDN1|FOLR1|GCLM|HIF1A|NR4A1|IL1B|CXCL8|IL10|SMAD3|SMAD7|PRKCB|CCL2|SHC1|SOX9|TAC1|TGFB1|CLEC3B|VEGFA|NRP1|PDCD5|NREP|POSTN|SMURF2	-7.1381896	-9.043535667	19_GO:0050896 response to stimulus	1.875042319	7.947561109
0	1	1	1	1	1	1	1	1	1	1	1	1	1	1	0	-6.362705977	-5.70547247	-4.36709746	-9.040754544	-3.378162151	-8.161759807	-8.507893753	-4.59423628	-5.239651339	-7.025903605	-7.877152796	-5.619498523	-4.323570178	-5.660828856	GO:0002694	M011111111111111	14	0	608	10	32	27994	31.25	GO Biological Processes	19	regulation of leukocyte activation	14.38836349	959|1803|3553|3565|3569|3586|3596|6347|7040|7412	CD40LG|DPP4|IL1B|IL4|IL6|IL10|IL13|CCL2|TGFB1|VCAM1	-7.786166353	-9.040754544	19_GO:0002376 immune system process	8.193819126	11.29095244
0	1	1	1	1	1	1	1	1	1	1	1	1	1	1	0	-7.879950301	-7.943013838	-4.343439646	-7.696991717	-3.359366217	-6.829420693	-8.456293882	-4.574741986	-7.567201733	-6.983739823	-5.582719867	-9.038627635	-7.831899569	-7.019421615	GO:0033674	M011111111111111	14	0	615	11	41	27994	26.82926829	GO Biological Processes	19	positive regulation of kinase activity	12.21233393	154|183|959|1636|2641|3553|3630|7040|7124|7422|9370	ADRB2|AGT|CD40LG|ACE|GCG|IL1B|INS|TGFB1|TNF|VEGFA|ADIPOQ	-7.784742186	-9.038627635	19_GO:0048518 positive regulation of biological process	6.919603105	10.76780616
0	1	1	1	1	0	1	1	1	1	1	1	1	1	1	0	-6.519999558	-5.500860906	-3.038616177	-9.026518381	0	-7.84654549	-7.685918335	-4.067656726	-7.424485314	-6.973086211	-8.102952084	-6.733735038	-6.184334634	-4.430162309	GO:0032943	M011110111111111	13	0	287	8	32	27994	25	GO Biological Processes	19	mononuclear cell proliferation	24.38501742	959|1401|3553|3565|3569|3586|3596|7412	CD40LG|CRP|IL1B|IL4|IL6|IL10|IL13|VCAM1	-7.774035013	-9.026518381	19_GO:0008283 cell proliferation	7.654655446	13.47098924
1	1	1	0	1	0	1	1	0	1	1	1	1	1	1	-5.977327612	-5.214089369	-5.564828858	0	-4.189466013	0	-4.319913459	-5.317809493	0	-5.908234281	-3.963340663	-3.863983883	-5.52104052	-6.020753934	-4.888801544	GO:0045428	M111010110111111	12	0	68	10	267	27994	3.745318352	GO Biological Processes	19	regulation of nitric oxide biosynthetic process	15.4185944	183|445|1906|3043|3553|3586|4088|5879|7099|7124	AGT|ASS1|EDN1|HBB|IL1B|IL10|SMAD3|RAC1|TLR4|TNF	-7.124064836	-9.026342755	19_GO:0050789 regulation of biological process	1.16198272	11.68158911
0	1	1	1	1	0	1	1	0	1	1	1	1	1	1	0	-8.105252098	-6.292211035	-7.654037392	-8.778967771	0	-9.00677113	-7.953260476	0	-8.708129341	-8.385426785	-8.212920185	-6.248137771	-6.750701707	-5.432512386	M60	M011110110111111	12	0	45	5	29	27994	17.24137931	Canonical Pathways	11	PID NFAT TFPATHWAY	107.256705	959|3565|3576|5468|7124	CD40LG|IL4|CXCL8|PPARG|TNF	-7.757425994	-9.00677113		7.014450037	22.97183951
1	1	1	1	1	1	1	1	1	1	1	1	1	1	1	-2.843489682	-8.706579499	-6.398238601	-4.322759562	-8.695228769	-4.474202656	-8.971783971	-7.699299538	-5.372937794	-8.609396214	-8.219337832	-8.011442214	-6.343049692	-5.264537318	-8.123806444	GO:0002367	M111111111111111	15	0	105	6	29	27994	20.68965517	GO Biological Processes	19	cytokine production involved in immune response	55.16059113	3553|3565|3569|3586|7040|7124	IL1B|IL4|IL6|IL10|TGFB1|TNF	-7.727275896	-8.971783971	19_GO:0002376 immune system process	7.522159645	17.90514669
1	0	1	0	0	0	1	1	0	1	0	0	0	0	0	-6.752378058	0	-2.96731825	0	0	0	-3.381731794	-2.790371045	0	-3.214021933	0	0	0	0	0	GO:0007586	M101000110100000	5	0	141	13	267	27994	4.868913858	GO Biological Processes	19	digestion	9.666693229	12|335|885|1131|2168|5950|6662|6863|7033|7099|7357|9245|29887	SERPINA3|APOA1|CCK|CHRM3|FABP1|RBP4|SOX9|TAC1|TFF3|TLR4|UGCG|GCNT3|SNX10	-7.06964032	-8.96718915	19_GO:0032501 multicellular organismal process	1.317108773	10.12408779
1	1	1	1	1	0	1	1	1	1	1	1	1	1	1	-3.370208538	-6.618042372	-6.030038425	-4.574946524	-8.11545028	0	-7.20078561	-8.96173417	-3.236533741	-6.720973552	-8.642311227	-7.087187863	-7.087187863	-6.951472765	-5.913048995	GO:0060627	M111110111111111	14	0	550	11	46	27994	23.91304348	GO Biological Processes	19	regulation of vesicle-mediated transport	12.17130435	1129|3553|3565|3596|4878|5054|5468|5579|6347|7124|7422	CHRM2|IL1B|IL4|IL13|NPPA|SERPINE1|PPARG|PRKCB|CCL2|TNF|VEGFA	-7.718255636	-8.96173417	19_GO:0051179 localization	6.2891741	10.73469708
1	0	1	0	1	0	0	1	0	1	1	0	1	1	0	-6.221190234	0	-3.521562063	0	-3.812670338	0	0	-3.341166761	0	-3.772299002	-3.588141504	0	-5.015482048	-3.854400834	0	GO:0006094	M101010010110110	8	0	91	11	267	27994	4.119850187	GO Biological Processes	19	gluconeogenesis	12.67374573	229|2203|2538|2641|2819|3630|5105|5106|5465|5950|9370	ALDOB|FBP1|G6PC|GCG|GPD1|INS|PCK1|PCK2|PPARA|RBP4|ADIPOQ	-7.047706809	-8.933064115	19_GO:0008152 metabolic process	1.21632444	10.94546931
1	1	1	1	1	0	1	1	1	1	1	1	1	1	1	-2.176416401	-8.927101334	-4.984806388	-4.452622805	-7.120442541	0	-7.346306517	-6.303779311	-5.503963793	-7.050250465	-8.482650664	-6.56021021	-6.56021021	-5.437723256	-6.33361693	GO:0032602	M111110111111111	14	0	95	5	15	27994	33.33333333	GO Biological Processes	19	chemokine production	98.2245614	3553|3565|3569|3586|7124	IL1B|IL4|IL6|IL10|TNF	-7.691435895	-8.927101334	19_GO:0032501 multicellular organismal process	12.17161239	21.97848407
0	1	1	0	1	0	1	1	0	1	1	1	1	1	0	0	-4.175563063	-7.133471727	0	-7.744965412	0	-4.7596009	-8.285387211	0	-4.530632476	-8.89721826	-7.066684609	-5.562620312	-4.641098267	0	GO:0097530	M011010110111110	10	0	151	7	38	27994	18.42105263	GO Biological Processes	19	granulocyte migration	34.15092367	1803|3553|3565|3576|3627|6347|6356	DPP4|IL1B|IL4|CXCL8|CXCL10|CCL2|CCL11	-7.666996233	-8.89721826	19_GO:0040011 locomotion	6.288607249	15.05931085
0	0	1	0	1	0	1	1	0	1	1	1	1	1	0	0	0	-6.39984867	0	-2.809271382	0	-2.935116465	-8.896643638	0	-4.047393023	-3.803364781	-6.33372565	-4.957527215	-5.576709419	0	R-HSA-375276	M001010110111110	9	0	201	8	46	27994	17.39130435	Reactome Gene Sets	6	Peptide ligand-binding receptors	24.22150119	885|1889|1906|1909|3576|3627|5697|6347	CCK|ECE1|EDN1|EDNRA|CXCL8|CXCL10|PYY|CCL2	-7.666996233	-8.896643638		5.588561625	13.40444625
0	1	1	1	1	0	1	1	0	1	1	1	1	1	1	0	-6.659560552	-7.508362008	-8.875921969	-7.911553317	0	-8.090983245	-7.257996283	0	-7.85567333	-7.60064413	-7.464015843	-7.464015843	-5.668566446	-8.875921969	GO:0060149	M011110110111111	12	0	23	4	19	27994	21.05263158	GO Biological Processes	19	negative regulation of posttranscriptional gene silencing	256.2379863	3569|5468|7040|7124	IL6|PPARG|TGFB1|TNF	-7.651486327	-8.875921969	19_GO:0048519 negative regulation of biological process	9.352877017	31.91329934
0	1	1	1	1	0	1	1	0	1	1	1	1	1	1	0	-6.659560552	-7.508362008	-8.875921969	-7.911553317	0	-8.090983245	-7.257996283	0	-7.85567333	-7.60064413	-7.464015843	-7.464015843	-5.668566446	-8.875921969	GO:0060967	M011110110111111	12	0	23	4	19	27994	21.05263158	GO Biological Processes	19	negative regulation of gene silencing by RNA	256.2379863	3569|5468|7040|7124	IL6|PPARG|TGFB1|TNF	-7.651486327	-8.875921969	19_GO:0048519 negative regulation of biological process	9.352877017	31.91329934
1	1	1	1	1	1	1	1	0	1	1	1	1	1	1	-7.355587001	-2.721827873	-5.351563839	-2.41537281	-3.721279749	-2.558268565	-5.103117344	-6.017621596	0	-3.655979036	-4.394924418	-4.201746665	-6.42166556	-3.789008256	-3.586460251	GO:0051346	M111111110111111	14	0	475	22	267	27994	8.239700375	GO Biological Processes	19	negative regulation of hydrolase activity	4.856045732	12|183|259|330|335|345|718|1285|1471|1800|2168|2644|4057|4318|4846|5054|5265|5918|6590|7124|7422|10406	SERPINA3|AGT|AMBP|BIRC3|APOA1|APOC3|C3|COL4A3|CST3|DPEP1|FABP1|GCHFR|LTF|MMP9|NOS3|SERPINE1|SERPINA1|RARRES1|SLPI|TNF|VEGFA|WFDC2	-6.996221626	-8.874129445	19_GO:0065007 biological regulation	1.682780577	8.317667745
1	0	1	0	1	1	1	1	0	1	1	1	1	1	1	-6.056523674	0	-2.192242761	0	-3.532032696	-2.442758079	-3.741398339	-2.791995748	0	-2.496780945	-4.167926003	-3.976610628	-3.976610628	-2.598157226	-2.300941219	GO:0006091	M101011110111111	12	0	522	23	267	27994	8.61423221	GO Biological Processes	19	generation of precursor metabolites and energy	4.619670814	229|231|1349|1544|2203|2538|2673|2819|2877|3091|3417|3419|3565|3630|3795|4835|5443|5465|8574|8659|9370|22977|23410	ALDOB|AKR1B1|COX7B|CYP1A2|FBP1|G6PC|GFPT1|GPD1|GPX2|HIF1A|IDH1|IDH3A|IL4|INS|KHK|NQO2|POMC|PPARA|AKR7A2|ALDH4A1|ADIPOQ|AKR7A3|SIRT3	-6.963017645	-8.839450778	19_GO:0008152 metabolic process	1.717085572	8.191965226
0	1	1	1	1	1	1	1	0	1	1	1	1	1	1	0	-7.952888665	-6.141088312	-5.319855757	-8.587026536	-5.472600229	-8.814674696	-7.762043246	0	-8.516239835	-8.19379589	-8.021444432	-6.097064628	-4.659869745	-7.501872627	ko04672	M011111110111111	13	0	49	5	29	27994	17.24137931	KEGG Pathway	24	Intestinal immune network for IgA production	98.50105559	959|3565|3569|3586|7040	CD40LG|IL4|IL6|IL10|TGFB1	-7.602596654	-8.814674696		7.014450037	21.99741306
1	0	0	0	0	0	0	0	0	0	0	0	1	0	0	-8.813055736	0	0	0	0	0	0	0	0	0	0	0	-6.789263761	0	0	GO:0002016	M100000000000100	2	0	8	5	219	27994	2.283105023	GO Biological Processes	19	regulation of blood volume by renin-angiotensin	79.89155251	183|185|1636|5972|59272	AGT|AGTR1|ACE|REN|ACE2	-7.601296442	-8.813055736	19_GO:0032501 multicellular organismal process	1.00931265	19.81640305
0	1	1	1	1	0	1	1	1	1	1	1	1	1	1	0	-7.151411851	-7.074620883	-6.701786454	-7.581395499	0	-7.807957498	-6.76147792	-5.779673911	-7.5109708	-7.190336486	-7.019070499	-7.019070499	-5.803214574	-8.807789782	GO:0014015	M011110111111111	13	0	77	5	19	27994	26.31578947	GO Biological Processes	19	positive regulation of gliogenesis	95.67327409	3553|3569|5468|7040|7124	IL1B|IL6|PPARG|TGFB1|TNF	-7.596985332	-8.807789782	19_GO:0048518 positive regulation of biological process	10.10226179	21.6797795
0	1	1	1	1	1	1	1	1	1	1	1	1	1	1	0	-5.680208144	-6.695998676	-5.235648043	-7.304514211	-3.786079505	-5.974784302	-7.773413395	-4.677931207	-7.219666236	-8.382201623	-8.138448644	-8.138448644	-4.352238558	-8.798306672	ko05152	M011111111111111	14	0	179	6	19	27994	31.57894737	KEGG Pathway	24	Tuberculosis	49.38665099	3553|3569|3586|5599|7040|7124	IL1B|IL6|IL10|MAPK8|TGFB1|TNF	-7.589405634	-8.798306672		10.66392053	16.92501345
1	0	1	0	1	1	1	1	0	1	1	1	1	1	1	-5.32476977	0	-4.987152534	0	-4.326335208	-2.926075891	-2.244328	-4.627342413	0	-4.259468533	-5.121065107	-3.795986221	-4.923044845	-4.395630887	-2.780372116	GO:0072330	M101011110111111	12	0	353	19	267	27994	7.116104869	GO Biological Processes	19	monocarboxylic acid biosynthetic process	5.643292909	18|189|229|335|345|1544|1576|1579|1906|2203|2819|2944|3091|3553|3630|5465|9370|9926|9971	ABAT|AGXT|ALDOB|APOA1|APOC3|CYP1A2|CYP3A4|CYP4A11|EDN1|FBP1|GPD1|GSTM1|HIF1A|IL1B|INS|PPARA|ADIPOQ|LPGAT1|NR1H4	-6.919665024	-8.793163724	19_GO:0008152 metabolic process	1.573387693	8.615202095
0	1	1	1	1	1	1	1	1	1	1	1	1	1	1	0	-7.183633816	-4.909536105	-4.953668314	-8.445140676	-5.16033633	-8.77057193	-7.282496399	-4.464771517	-6.796989542	-6.413978708	-6.210308668	-4.855712572	-4.075008396	-6.606353548	GO:0002377	M011111111111111	14	0	211	7	29	27994	24.13793103	GO Biological Processes	19	immunoglobulin production	32.02451381	959|3565|3569|3586|3596|7040|7124	CD40LG|IL4|IL6|IL10|IL13|TGFB1|TNF	-7.567643911	-8.77057193	19_GO:0002376 immune system process	7.946270843	14.56709497
1	1	1	1	1	0	1	1	1	1	1	1	1	1	1	-4.659523954	-4.621788105	-8.029378224	-8.082401155	-8.645553396	0	-5.351546625	-7.649996517	-5.348258621	-8.559747455	-8.169822103	-7.962006272	-7.962006272	-8.734385744	-6.126064216	hsa04064	M111110111111111	14	0	107	6	31	27994	19.35483871	KEGG Pathway	24	NF-kappa B signaling pathway	50.63732288	959|3553|3576|5579|7124|7412	CD40LG|IL1B|CXCL8|PRKCB|TNF|VCAM1	-7.535497703	-8.734385744		7.095828146	17.12825139
1	1	1	0	1	0	1	1	0	1	1	1	1	1	1	-8.402751639	-4.776655553	-3.466618687	0	-3.757357321	0	-3.886866746	-3.286500018	0	-3.717032239	-3.533105802	-3.43468483	-6.56021021	-3.799041548	-4.452622805	GO:1901888	M111010110111111	12	0	95	11	267	27994	4.119850187	GO Biological Processes	19	regulation of cell junction assembly	12.14011433	183|1636|2697|3553|4088|5879|7070|7124|7422|8829|59272	AGT|ACE|GJA1|IL1B|SMAD3|RAC1|THY1|TNF|VEGFA|NRP1|ACE2	-6.862503916	-8.73019257	19_GO:0071840 cellular component organization or biogenesis	1.21632444	10.67298856
0	1	1	1	1	0	1	1	1	1	1	1	1	1	1	0	-6.326961004	-5.276845688	-2.926107311	-8.71943189	0	-7.578555592	-7.384060691	-3.952016204	-7.157965912	-6.708402561	-7.799228875	-6.470151563	-5.957092615	-4.278229886	GO:0070661	M011110111111111	13	0	314	8	32	27994	25	GO Biological Processes	19	leukocyte proliferation	22.28821656	959|1401|3553|3565|3569|3586|3596|7412	CD40LG|CRP|IL1B|IL4|IL6|IL10|IL13|VCAM1	-7.523011437	-8.71943189	19_GO:0008283 cell proliferation	7.654655446	12.83325005
1	0	1	0	1	1	1	1	0	1	1	1	1	1	1	-3.487812084	0	-6.16432886	0	-6.666970677	-4.333876852	-8.686900898	-7.417129584	0	-6.597062817	-4.71745887	-6.109294769	-6.109294769	-5.077972898	-5.970594636	GO:0051341	M101011110111111	12	0	117	6	29	27994	20.68965517	GO Biological Processes	19	regulation of oxidoreductase activity	49.50309461	3240|3553|3596|3630|4846|7124	HP|IL1B|IL13|INS|NOS3|TNF	-7.4971949	-8.686900898	19_GO:0050789 regulation of biological process	7.522159645	16.92994982
1	0	1	0	1	0	1	1	0	1	1	1	1	1	0	-4.967990531	0	-6.592751159	0	-5.362724073	0	-3.873380605	-6.281079713	0	-5.307749016	-5.057243025	-4.923327509	-4.923327509	-3.785578548	0	GO:1903035	M101010110111110	10	0	96	11	267	27994	4.119850187	GO Biological Processes	19	negative regulation of response to wounding	12.01365481	18|350|1906|2244|2697|4088|4846|5054|5340|6696|7124	ABAT|APOH|EDN1|FGB|GJA1|SMAD3|NOS3|SERPINE1|PLG|SPP1|TNF	-6.815871274	-8.680988573	19_GO:0048519 negative regulation of biological process	1.21632444	10.60741239
1	0	1	0	1	0	0	1	0	1	1	0	1	1	0	-5.049315591	0	-4.053840616	0	-2.244651771	0	0	-3.759358039	0	-4.468373313	-3.045810662	0	-2.920107577	-4.60541035	0	GO:0007568	M101010010110110	8	0	319	18	267	27994	6.741573034	GO Biological Processes	19	aging	5.916100173	18|133|183|268|445|567|1906|2730|3586|4353|5054|5105|6356|6648|7298|7352|10135|23410	ABAT|ADM|AGT|AMH|ASS1|B2M|EDN1|GCLM|IL10|MPO|SERPINE1|PCK1|CCL11|SOD2|TYMS|UCP3|NAMPT|SIRT3	-6.815871274	-8.680683795	19_GO:0032502 developmental process	1.534507566	8.665650355
1	0	1	1	1	0	1	1	0	1	1	1	1	0	0	-2.40243728	0	-3.654982592	-4.644147464	-7.442952389	0	-7.669320475	-8.349430069	0	-5.581299219	-7.052281028	-8.663101707	-6.88120878	0	0	M115	M101110110111100	10	0	82	6	41	27994	14.63414634	Canonical Pathways	11	PID REG GR PATHWAY	49.95954789	3565|3569|3576|5443|5599|6772	IL4|IL6|CXCL8|POMC|MAPK8|STAT1	-7.476483215	-8.663101707		5.519933711	17.00400738
0	1	1	1	1	0	1	1	1	1	1	1	1	1	1	0	-7.103102368	-4.831587578	-3.379687362	-8.333125008	0	-8.658229627	-7.172002583	-4.416619921	-6.701754412	-6.319275199	-7.534322246	-4.777866887	-5.394731088	-4.8900591	GO:0050670	M011110111111111	13	0	219	7	29	27994	24.13793103	GO Biological Processes	19	regulation of lymphocyte proliferation	30.85466856	959|3553|3565|3569|3586|3596|6863	CD40LG|IL1B|IL4|IL6|IL10|IL13|TAC1	-7.47280636	-8.658229627	19_GO:0008283 cell proliferation	7.946270843	14.28313651
1	0	0	0	1	0	0	0	0	0	0	0	1	0	0	-6.9229476	0	0	0	-4.079728898	0	0	0	0	0	0	0	-3.754871761	0	0	M160	M100010000000100	3	0	74	10	267	27994	3.745318352	Canonical Pathways	11	PID AVB3 INTEGRIN PATHWAY	14.1684381	1277|1285|1286|1287|2335|3685|5879|6382|6696|7422	COL1A1|COL4A3|COL4A4|COL4A5|FN1|ITGAV|RAC1|SDC1|SPP1|VEGFA	-6.791907184	-8.655288749		1.16198272	11.13067062
1	0	1	1	1	1	1	1	0	1	1	1	1	1	1	-4.32246243	0	-7.282250302	-8.649028172	-7.685143709	-6.319262664	-7.864461913	-7.032107972	0	-7.629300962	-7.374457953	-7.237941372	-7.237941372	-5.502789059	-8.649028172	M162	M101111110111111	13	0	26	4	19	27994	21.05263158	Canonical Pathways	11	PID RXR VDR PATHWAY	226.6720648	5465|5468|7040|7124	PPARA|PPARG|TGFB1|TNF	-7.466828315	-8.649028172		9.352877017	30.00200271
1	1	1	1	1	1	1	1	1	1	1	1	1	1	1	-3.305197719	-7.019362606	-6.910163921	-4.628345582	-7.416318363	-4.780299705	-7.642647669	-6.597485759	-5.681082053	-7.345971213	-7.025724528	-6.854691024	-6.854691024	-5.672356167	-8.641703802	GO:0002718	M111111111111111	15	0	83	5	19	27994	26.31578947	GO Biological Processes	19	regulation of cytokine production involved in immune response	88.7571338	3553|3569|3586|7040|7124	IL1B|IL6|IL10|TGFB1|TNF	-7.460396025	-8.641703802	19_GO:0002376 immune system process	10.10226179	20.86653092
1	1	1	1	1	0	1	1	1	1	1	1	1	1	1	-3.157718008	-6.169079011	-4.383920609	-3.998115792	-8.036526912	0	-8.311884258	-8.624781444	-5.044806566	-6.287777112	-5.9708876	-5.801867157	-4.340960005	-3.350091296	-5.72233401	GO:0002705	M111110111111111	14	0	135	7	46	27994	15.2173913	GO Biological Processes	19	positive regulation of leukocyte mediated immunity	31.55523349	3553|3565|3569|3596|4878|7040|7124	IL1B|IL4|IL6|IL13|NPPA|TGFB1|TNF	-7.446138968	-8.624781444	19_GO:0002376 immune system process	5.295958534	14.43769956
1	0	1	1	1	1	1	1	0	1	1	1	1	1	1	-6.194836072	0	-3.591696695	-3.120985216	-4.152273669	-3.317245632	-4.407842005	-3.25386341	0	-3.093687559	-3.718262256	-3.53125853	-5.500349167	-3.222723992	-4.290418409	GO:0005975	M101111110111111	13	0	631	25	267	27994	9.36329588	GO Biological Processes	19	carbohydrate metabolic process	4.153979475	229|231|2203|2538|2641|2819|3091|3417|3419|3612|3630|3795|5105|5106|5443|5465|5950|7033|7040|7124|8574|9245|9370|26007|51181	ALDOB|AKR1B1|FBP1|G6PC|GCG|GPD1|HIF1A|IDH1|IDH3A|IMPA1|INS|KHK|PCK1|PCK2|POMC|PPARA|RBP4|TFF3|TGFB1|TNF|AKR7A2|GCNT3|ADIPOQ|TKFC|DCXR	-6.76222142	-8.62417673	19_GO:0008152 metabolic process	1.782833538	7.863585238
0	1	1	1	1	1	1	1	1	1	1	1	1	1	1	0	-5.559197752	-6.516686829	-5.115283146	-7.123819922	-3.696357105	-5.824916349	-7.563646202	-4.586999987	-7.039144881	-8.171021848	-7.927798796	-7.927798796	-4.233803603	-8.615360943	hsa05152	M011111111111111	14	0	192	6	19	27994	31.57894737	KEGG Pathway	24	Tuberculosis	46.04276316	3553|3569|3586|5599|7040|7124	IL1B|IL6|IL10|MAPK8|TGFB1|TNF	-7.43894596	-8.615360943		10.66392053	16.32127545
1	0	1	1	1	1	1	1	0	1	1	1	1	1	1	-2.36504857	0	-5.197360108	-8.615232936	-5.594502501	-4.764668425	-5.771662952	-4.951528166	0	-5.53937887	-6.999499323	-5.153769747	-6.828504562	-3.957626105	-6.549032303	R-HSA-381340	M101111110111111	13	0	84	5	19	27994	26.31578947	Reactome Gene Sets	6	Transcriptional regulation of white adipocyte differentiation	87.70050125	5465|5468|7040|7124|9370	PPARA|PPARG|TGFB1|TNF|ADIPOQ	-7.43894596	-8.615232936		10.10226179	20.73947737
0	1	1	1	1	1	1	1	1	1	1	1	1	1	1	0	-6.944767839	-6.44779465	-3.555435798	-8.597547109	-2.535230423	-6.304035093	-7.096626775	-4.983775339	-5.89270899	-7.873222658	-7.560924785	-6.360105042	-6.090478336	-6.236231907	GO:0042110	M011111111111111	14	0	484	9	32	27994	28.125	GO Biological Processes	19	T cell activation	16.26717459	959|1803|3553|3565|3569|3586|3630|6347|7412	CD40LG|DPP4|IL1B|IL4|IL6|IL10|INS|CCL2|VCAM1	-7.423796642	-8.597547109	19_GO:0002376 immune system process	7.948042949	11.46176904
1	0	1	1	1	0	1	1	0	1	1	1	1	1	1	-3.660876448	0	-6.594110011	-5.657054635	-4.953189895	0	-7.174683654	-6.344860831	0	-6.940118407	-6.686019901	-4.624577467	-8.595991983	-7.053382066	-5.657054635	GO:0045923	M101110110111111	12	0	38	5	41	27994	12.19512195	GO Biological Processes	19	positive regulation of fatty acid metabolic process	89.83953787	2168|3553|5465|5468|9370	FABP1|IL1B|PPARA|PPARG|ADIPOQ	-7.423796642	-8.595991983	19_GO:0048518 positive regulation of biological process	5.110465579	20.98761125
0	1	1	1	1	1	1	1	0	1	1	1	1	1	1	0	-4.641876155	-5.168636161	-5.662256165	-8.570868296	-3.017983643	-6.028970813	-7.238208622	0	-7.029072931	-6.580461461	-6.342780871	-5.104197393	-4.547651763	-5.662256165	GO:0042113	M011111110111111	13	0	328	8	32	27994	25	GO Biological Processes	19	B cell activation	21.33689024	959|3565|3569|3586|3596|5579|7040|7412	CD40LG|IL4|IL6|IL10|IL13|PRKCB|TGFB1|VCAM1	-7.402681005	-8.570868296	19_GO:0002376 immune system process	7.654655446	12.533255
1	0	1	1	1	0	0	1	0	1	1	1	1	1	1	-5.088472547	0	-3.603896585	-3.403071054	-5.362712828	0	0	-4.56769947	0	-5.2940696	-4.982336674	-4.81640672	-6.162654391	-2.76612398	-4.921558725	hsa04510	M101110010111111	11	0	215	15	267	27994	5.617977528	KEGG Pathway	24	Focal adhesion	7.314868043	81|330|1277|1285|1286|1287|2335|3569|3685|5579|5599|5879|6464|6696|7422	ACTN4|BIRC3|COL1A1|COL4A3|COL4A4|COL4A5|FN1|IL6|ITGAV|PRKCB|MAPK8|RAC1|SHC1|SPP1|VEGFA	-6.703811911	-8.563977859		1.40922068	9.121244922
1	1	1	1	1	1	1	1	1	1	1	1	1	1	1	-5.16844906	-4.46047057	-6.108607167	-4.025143736	-4.257537511	-4.227992184	-4.472954527	-5.679750019	-3.758926331	-6.714434599	-5.038470825	-4.840927375	-6.032165559	-5.579030707	-6.955196755	GO:0001505	M111111111111111	15	0	365	19	267	27994	7.116104869	GO Biological Processes	19	regulation of neurotransmitter levels	5.457759992	18|183|189|445|1129|1906|2644|3043|3553|3586|4088|4846|5053|5579|5879|7099|7124|10249|51733	ABAT|AGT|AGXT|ASS1|CHRM2|EDN1|GCHFR|HBB|IL1B|IL10|SMAD3|NOS3|PAH|PRKCB|RAC1|TLR4|TNF|GLYAT|UPB1	-6.69666699	-8.554371423	19_GO:0065007 biological regulation	1.573387693	8.412197157
1	1	1	1	1	1	1	1	0	1	1	1	1	1	1	-5.51567276	-4.869360512	-8.193366555	-5.946660908	-7.524217998	-4.634944914	-6.367186295	-7.685918335	0	-6.014485491	-6.973086211	-6.733735038	-8.102952084	-3.562767996	-7.57298094	GO:0043542	M111111110111111	14	0	287	17	267	27994	6.367041199	GO Biological Processes	19	endothelial cell migration	6.210416422	183|285|335|350|958|1803|1906|3091|3164|4846|5468|6273|6772|7040|7124|7422|8829	AGT|ANGPT2|APOA1|APOH|CD40|DPP4|EDN1|HIF1A|NR4A1|NOS3|PPARG|S100A2|STAT1|TGFB1|TNF|VEGFA|NRP1	-6.688358625	-8.544655294	19_GO:0040011 locomotion	1.494264824	8.70657893
1	1	1	1	1	0	1	1	1	1	1	1	1	1	1	-4.214116569	-4.022829086	-6.828313287	-5.324366209	-7.437785998	0	-4.557653368	-7.928230214	-4.744902253	-5.793132088	-8.537996442	-8.293876579	-8.293876579	-5.934009412	-5.324366209	ko04621	M111110111111111	14	0	170	7	38	27994	18.42105263	KEGG Pathway	24	NOD-like receptor signaling pathway	30.33405573	3553|3569|3576|5599|6347|6772|7124	IL1B|IL6|CXCL8|MAPK8|CCL2|STAT1|TNF	-7.37634562	-8.537996442		6.288607249	14.14378987
1	0	1	0	1	0	1	1	0	1	1	1	1	1	0	-5.701934418	0	-4.009579894	0	-3.299375105	0	-4.707620683	-4.821836368	0	-3.247232973	-3.010869911	-2.885422673	-3.957231783	-3.353391709	0	GO:0046677	M101010110111110	10	0	326	18	267	27994	6.741573034	GO Biological Processes	19	response to antibiotic	5.789067347	18|1277|1396|1471|1906|2168|3043|3240|3569|3586|3596|5950|6382|6772|7295|7298|9349|9370	ABAT|COL1A1|CRIP1|CST3|EDN1|FABP1|HBB|HP|IL6|IL10|IL13|RBP4|SDC1|STAT1|TXN|TYMS|RPL23|ADIPOQ	-6.677260511	-8.532153967	19_GO:0050896 response to stimulus	1.534507566	8.534926245
0	1	1	1	1	1	1	1	1	1	1	1	1	1	1	0	-7.914846641	-6.384337349	-4.184307387	-8.529635131	-3.002795213	-5.998373869	-7.197750211	-5.631558356	-5.64806733	-7.889122866	-7.611674671	-6.307447778	-5.816719811	-5.636502591	GO:0050863	M011111111111111	14	0	332	8	32	27994	25	GO Biological Processes	19	regulation of T cell activation	21.07981928	959|1803|3553|3565|3569|3586|6347|7412	CD40LG|DPP4|IL1B|IL4|IL6|IL10|CCL2|VCAM1	-7.369205341	-8.529635131	19_GO:0002376 immune system process	7.654655446	12.45095457
1	0	1	1	1	1	1	1	0	1	1	1	1	1	1	-4.734934766	0	-3.748846557	-3.230295877	-4.313759084	-2.294019999	-3.495740623	-6.372085033	0	-5.32504773	-2.937444105	-3.687868723	-4.667233983	-2.407591023	-4.429279581	GO:0007507	M101111110111111	13	0	590	24	267	27994	8.988764045	GO Biological Processes	19	heart development	4.264940011	133|183|1396|1889|1906|1909|2274|2335|2348|2697|3091|4088|4092|4846|4878|5465|5468|5950|6464|6662|7040|7422|8829|9510	ADM|AGT|CRIP1|ECE1|EDN1|EDNRA|FHL2|FN1|FOLR1|GJA1|HIF1A|SMAD3|SMAD7|NOS3|NPPA|PPARA|PPARG|RBP4|SHC1|SOX9|TGFB1|VEGFA|NRP1|ADAMTS1	-6.666249608	-8.519744368	19_GO:0032502 developmental process	1.750418383	7.865442203
1	1	1	1	1	0	0	1	0	1	1	1	1	1	1	-6.103938554	-3.518928236	-4.539116467	-3.202178011	-3.723316342	0	0	-4.239486202	0	-2.491935968	-4.650323093	-3.301213286	-4.485819685	-3.778241899	-3.202178011	GO:0043122	M111110010111111	12	0	252	16	267	27994	5.992509363	GO Biological Processes	19	regulation of I-kappaB kinase/NF-kappaB signaling	6.656916949	330|825|958|2697|3553|4057|5579|6772|7037|7099|7124|8743|9370|9971|23476|54923	BIRC3|CAPN3|CD40|GJA1|IL1B|LTF|PRKCB|STAT1|TFRC|TLR4|TNF|TNFSF10|ADIPOQ|NR1H4|BRD4|LIME1	-6.652641402	-8.504741957	19_GO:0023052 signaling	1.452546218	8.851973416
0	0	1	1	1	1	1	1	0	1	1	1	1	1	1	0	0	-4.76581281	-4.836336285	-2.664207354	-3.488449986	-4.076552591	-8.495647823	0	-5.188712455	-3.60879454	-4.712182083	-6.036267187	-5.328145142	-4.836336285	hsa04024	M001111110111111	12	0	226	8	46	27994	17.39130435	KEGG Pathway	24	cAMP signaling pathway	21.54213159	154|1129|1906|1909|2641|4878|5465|5599	ADRB2|CHRM2|EDN1|EDNRA|GCG|NPPA|PPARA|MAPK8	-7.343907015	-8.495647823		5.588561625	12.57927747
1	0	1	0	1	1	1	1	0	1	1	1	1	1	0	-2.86159865	0	-2.857192827	0	-3.142495716	-3.979194333	-4.726015621	-3.920577786	0	-6.004676595	-5.689012702	-4.118503472	-2.825937115	-3.183499157	0	GO:0008203	M101011110111110	11	0	154	13	267	27994	4.868913858	GO Biological Processes	19	cholesterol metabolic process	8.850673671	335|338|1071|1544|1576|1585|3565|3931|4864|5444|8029|8542|9971	APOA1|APOB|CETP|CYP1A2|CYP3A4|CYP11B2|IL4|LCAT|NPC1|PON1|CUBN|APOL1|NR1H4	-6.644753597	-8.495464408	19_GO:0008152 metabolic process	1.317108773	9.586533228
1	0	0	0	0	0	0	0	0	0	0	0	0	0	0	-8.023535629	0	0	0	0	0	0	0	0	0	0	0	0	0	0	GO:0006081	M100000000000000	1	0	77	10	267	27994	3.745318352	GO Biological Processes	19	cellular aldehyde metabolic process	13.61642103	189|229|1585|3417|3795|8574|8659|9380|22977|26007	AGXT|ALDOB|CYP11B2|IDH1|KHK|AKR7A2|ALDH4A1|GRHPR|AKR7A3|TKFC	-6.634405144	-8.482349739	19_GO:0008152 metabolic process	1.16198272	10.87867681
0	1	1	1	1	1	1	1	1	1	1	1	1	1	1	0	-7.511034379	-7.436779666	-4.08878462	-7.23685011	-3.157124294	-6.421060241	-7.901648602	-4.364416911	-7.10820406	-6.530453844	-5.187852551	-8.478152162	-7.370613503	-6.654968095	GO:0051347	M011111111111111	14	0	696	11	41	27994	26.82926829	GO Biological Processes	19	positive regulation of transferase activity	10.79107093	154|183|959|1636|2641|3553|3630|7040|7124|7422|9370	ADRB2|AGT|CD40LG|ACE|GCG|IL1B|INS|TGFB1|TNF|VEGFA|ADIPOQ	-7.32917757	-8.478152162	19_GO:0065007 biological regulation	6.919603105	10.01778807
1	0	1	1	1	0	1	1	0	1	1	1	1	1	1	-3.984894549	0	-5.474887141	-3.025579196	-6.071604688	0	-3.660688941	-6.345678196	0	-5.988232932	-4.359281025	-4.19624079	-5.409944829	-2.3989721	-4.412563741	GO:0060485	M101110110111111	12	0	290	17	267	27994	6.367041199	GO Biological Processes	19	mesenchyme development	6.146170735	268|1072|1277|1906|1909|2335|2348|3091|3553|3569|4088|4092|4846|6662|6772|7040|8829	AMH|CFL1|COL1A1|EDN1|EDNRA|FN1|FOLR1|HIF1A|IL1B|IL6|SMAD3|SMAD7|NOS3|SOX9|STAT1|TGFB1|NRP1	-6.630153636	-8.476721702	19_GO:0032502 developmental process	1.494264824	8.644519573
1	1	1	1	1	1	1	1	0	1	1	1	1	1	1	-3.280745144	-3.618828739	-6.024866822	-3.301198639	-8.146965085	-3.44967448	-8.471498048	-6.988505821	0	-6.543511374	-7.591427101	-7.349875226	-5.959168537	-3.908906755	-6.39301553	GO:2001234	M111111110111111	14	0	233	7	29	27994	24.13793103	GO Biological Processes	19	negative regulation of apoptotic signaling pathway	29.00073997	3553|3565|3630|4318|4846|5054|7124	IL1B|IL4|INS|MMP9|NOS3|SERPINE1|TNF	-7.323625028	-8.471498048	19_GO:0048519 negative regulation of biological process	7.946270843	13.82121508
0	1	1	0	1	0	1	1	1	1	1	1	1	1	1	0	-8.457490682	-4.692456112	0	-7.04376926	0	-7.222677903	-6.392644213	-6.750671539	-6.988063024	-6.733902491	-6.597795336	-4.659851201	-5.030924638	-5.692583961	GO:0042108	M011010111111111	12	0	37	4	15	27994	26.66666667	GO Biological Processes	19	positive regulation of cytokine biosynthetic process	201.7585586	3553|3565|3569|7124	IL1B|IL4|IL6|TNF	-7.310990709	-8.457490682	19_GO:0048518 positive regulation of biological process	11.41798451	28.29331958
0	0	1	1	1	0	1	1	0	1	1	1	1	1	1	0	0	-7.018359408	-4.692765234	-5.701394774	0	-4.125153655	-8.448114682	0	-7.454528441	-7.134023343	-5.260105034	-6.962834855	-7.597756411	-6.656730532	GO:0010827	M001110110111111	11	0	79	6	46	27994	13.04347826	GO Biological Processes	19	regulation of glucose transmembrane transport	46.22014309	1906|1909|3553|3630|5579|7124	EDN1|EDNRA|IL1B|INS|PRKCB|TNF	-7.30462022	-8.448114682	19_GO:0051179 localization	4.965567311	16.32882492
1	0	1	0	0	0	0	1	0	1	0	0	0	1	0	-4.831587578	0	-4.589410775	0	0	0	0	-4.405476677	0	-4.844281754	0	0	0	-4.927565813	0	GO:0032892	M101000010100010	5	0	40	8	267	27994	2.996254682	GO Biological Processes	19	positive regulation of organic acid transport	20.96928839	18|183|885|1579|1906|3553|8529|59272	ABAT|AGT|CCK|CYP4A11|EDN1|IL1B|CYP4F2|ACE2	-6.594857904	-8.438685934	19_GO:0048518 positive regulation of biological process	1.043345107	12.40222242
1	0	1	0	0	0	0	1	0	0	1	1	1	0	0	-6.996206693	0	-2.2514448	0	0	0	0	-2.866594518	0	0	-2.332008644	-3.096995043	-3.096995043	0	0	GO:0002446	M101000010011100	6	0	502	22	267	27994	8.239700375	GO Biological Processes	19	neutrophil mediated immunity	4.59486399	12|30|567|718|1471|1636|1776|3043|3240|3417|3569|3685|4057|4318|4353|4893|5265|5879|6590|23406|25840|55754	SERPINA3|ACAA1|B2M|C3|CST3|ACE|DNASE1L3|HBB|HP|IDH1|IL6|ITGAV|LTF|MMP9|MPO|NRAS|SERPINA1|RAC1|SLPI|COTL1|METTL7A|TMEM30A	-6.591088075	-8.433552541	19_GO:0002376 immune system process	1.682780577	7.975539425
0	1	1	1	1	1	1	1	1	1	1	1	1	1	1	0	-5.204225712	-5.992529359	-8.078904414	-6.594984749	-3.433423823	-8.432999182	-5.623423455	-4.319976315	-5.097496678	-7.55329552	-7.311865917	-7.311865917	-5.236671556	-8.078904414	GO:0045444	M011111111111111	14	0	236	7	29	27994	24.13793103	GO Biological Processes	19	fat cell differentiation	28.6320865	154|3569|3630|5468|7040|7124|7350	ADRB2|IL6|INS|PPARG|TGFB1|TNF|UCP1	-7.291406545	-8.432999182	19_GO:0032502 developmental process	7.946270843	13.7275143
1	1	1	1	1	1	1	1	1	1	1	1	1	1	1	-4.392098737	-7.62111658	-6.053535614	-3.993317288	-8.143750484	-4.195992203	-7.076127053	-6.819613886	-5.435592737	-8.028212498	-7.506562556	-7.230774499	-5.977189015	-5.531531926	-6.906577721	GO:0002460	M111111111111111	15	0	372	19	267	27994	7.116104869	GO Biological Processes	19	adaptive immune response based on somatic recombination of immune receptors built from immunoglobulin superfamily domains	5.355060207	563|567|715|716|718|958|959|1401|3553|3565|3569|3586|4092|7037|7040|7099|7124|9245|51279	AZGP1|B2M|C1R|C1S|C3|CD40|CD40LG|CRP|IL1B|IL4|IL6|IL10|SMAD7|TFRC|TGFB1|TLR4|TNF|GCNT3|C1RL	-6.578347333	-8.419452504	19_GO:0002376 immune system process	1.573387693	8.297876836
0	1	1	0	1	1	1	1	0	1	1	1	1	1	1	0	-8.40932264	-4.657170773	0	-6.995812236	-5.810054956	-7.174683654	-6.344860831	0	-6.940118407	-6.686019901	-6.549949953	-4.624577467	-4.995534793	-5.657054635	ko05330	M011011110111111	12	0	38	4	15	27994	26.66666667	KEGG Pathway	24	Allograft rejection	196.4491228	959|3565|3586|7124	CD40LG|IL4|IL10|TNF	-7.269623535	-8.40932264		11.41798451	27.91529782
0	1	1	1	1	0	1	1	1	1	1	1	1	1	1	0	-7.153074294	-6.240430445	-4.929528042	-8.402625616	0	-5.593836129	-7.240552037	-6.391451441	-5.303926094	-7.845537399	-7.603211103	-6.174480001	-5.443668218	-4.929528042	GO:0050870	M011110111111111	13	0	214	7	32	27994	21.875	GO Biological Processes	19	positive regulation of T cell activation	28.61536215	959|1803|3553|3565|3569|6347|7412	CD40LG|DPP4|IL1B|IL4|IL6|CCL2|VCAM1	-7.264004834	-8.402625616	19_GO:0022610 biological adhesion	7.307924584	13.71851506
0	1	1	1	1	1	1	1	0	1	1	1	1	1	1	0	-7.622205537	-5.813506368	-5.075098318	-8.171320393	-5.227610262	-8.398580591	-7.348146754	0	-8.100662998	-7.778865481	-7.606901795	-5.769606583	-4.416505945	-7.171686163	hsa04672	M011111110111111	13	0	59	5	29	27994	17.24137931	KEGG Pathway	24	Intestinal immune network for IgA production	81.80596143	959|3565|3569|3586|7040	CD40LG|IL4|IL6|IL10|TGFB1	-7.260228972	-8.398580591		7.014450037	20.00835476
1	0	0	0	1	0	1	1	0	0	1	1	0	0	0	-5.737785761	0	0	0	-2.462395339	0	-2.622358785	-4.518266665	0	0	-2.190288853	-2.916771341	0	0	0	GO:0002275	M100010110011000	6	0	551	23	267	27994	8.61423221	GO Biological Processes	19	myeloid cell activation involved in immune response	4.376530245	12|30|567|718|1471|1776|3043|3240|3417|3565|3596|3685|4057|4318|4353|4878|4893|5265|5879|6590|23406|25840|55754	SERPINA3|ACAA1|B2M|C3|CST3|DNASE1L3|HBB|HP|IDH1|IL4|IL13|ITGAV|LTF|MMP9|MPO|NPPA|NRAS|SERPINA1|RAC1|SLPI|COTL1|METTL7A|TMEM30A	-6.556222055	-8.394621333	19_GO:0002376 immune system process	1.717085572	7.855241878
1	0	1	0	1	1	1	1	0	1	1	1	1	1	0	-2.818870626	0	-2.833177202	0	-3.118204531	-3.954383196	-4.693102852	-3.88829362	0	-5.963320089	-5.647849663	-4.08603482	-2.801955849	-3.159173441	0	GO:1902652	M101011110111110	11	0	157	13	267	27994	4.868913858	GO Biological Processes	19	secondary alcohol metabolic process	8.681552518	335|338|1071|1544|1576|1585|3565|3931|4864|5444|8029|8542|9971	APOA1|APOB|CETP|CYP1A2|CYP3A4|CYP11B2|IL4|LCAT|NPC1|PON1|CUBN|APOL1|NR1H4	-6.556049588	-8.393102215	19_GO:0008152 metabolic process	1.317108773	9.471451226
1	1	1	1	1	0	1	1	0	1	1	1	1	1	1	-3.327451328	-6.512523637	-5.492171083	-3.034254735	-7.513873228	0	-6.358350329	-6.3658753	0	-6.005702735	-8.370449468	-6.723512618	-6.723512618	-6.175525283	-4.424275001	GO:0030100	M111110110111111	13	0	288	8	38	27994	21.05263158	GO Biological Processes	19	regulation of endocytosis	20.46345029	3553|3565|5054|5468|6347|7124|7422|9370	IL1B|IL4|SERPINE1|PPARG|CCL2|TNF|VEGFA|ADIPOQ	-7.238662708	-8.370449468	19_GO:0071840 cellular component organization or biogenesis	6.613482763	12.24075382
1	0	1	0	1	0	1	1	0	1	1	1	1	1	1	-6.354027566	0	-7.625348983	0	-6.18351007	0	-8.361102642	-7.310888535	0	-8.063236772	-5.875354409	-5.740102505	-7.569578974	-8.206955996	-7.141909294	GO:0050994	M101010110111111	11	0	60	5	29	27994	17.24137931	GO Biological Processes	19	regulation of lipid catabolic process	80.44252874	2168|3553|3630|5465|7124	FABP1|IL1B|INS|PPARA|TNF	-7.231277324	-8.361102642	19_GO:0050789 regulation of biological process	7.014450037	19.83711129
0	1	1	0	1	0	1	1	1	1	1	1	1	1	1	0	-7.592379001	-4.058487818	0	-8.133881237	0	-8.361102642	-7.310888535	-6.108419827	-6.128089074	-5.875354409	-5.740102505	-4.026149527	-4.394555099	-5.053008147	GO:0061900	M011010111111111	12	0	60	5	29	27994	17.24137931	GO Biological Processes	19	glial cell activation	80.44252874	3553|3565|3569|3596|7124	IL1B|IL4|IL6|IL13|TNF	-7.231277324	-8.361102642	19_GO:0050896 response to stimulus	7.014450037	19.83711129
1	1	1	0	1	0	1	1	0	1	1	1	1	1	1	-7.736383272	-3.48898911	-2.22589339	0	-3.684280691	0	-2.625579036	-2.056928709	0	-3.631304029	-2.288652752	-2.195821586	-5.702502164	-2.54150328	-3.172516656	GO:0034329	M111010110111111	12	0	258	16	267	27994	5.992509363	GO Biological Processes	19	cell junction assembly	6.502104927	81|183|1004|1636|2335|2697|3553|4088|4092|5879|7070|7124|7422|8829|9971|59272	ACTN4|AGT|CDH6|ACE|FN1|GJA1|IL1B|SMAD3|SMAD7|RAC1|THY1|TNF|VEGFA|NRP1|NR1H4|ACE2	-6.523947604	-8.358319392	19_GO:0071840 cellular component organization or biogenesis	1.452546218	8.712558727
0	1	1	1	1	1	1	1	1	1	1	1	1	1	1	0	-5.863471448	-5.916853005	-3.914271908	-6.618632311	-2.80188959	-8.357470027	-6.663410115	-5.354308091	-6.52030165	-6.075905659	-5.840750699	-5.840750699	-6.720631448	-6.785771298	GO:0031331	M011111111111111	14	0	390	8	29	27994	27.5862069	GO Biological Processes	19	positive regulation of cellular catabolic process	19.80123784	154|2168|3553|3565|3569|3630|5465|7124	ADRB2|FABP1|IL1B|IL4|IL6|INS|PPARA|TNF	-7.228172085	-8.357470027	19_GO:0048518 positive regulation of biological process	8.299609211	12.04062545
1	1	1	1	1	0	1	1	1	1	1	1	1	1	1	-4.154360357	-5.301522638	-3.543556945	-3.356742403	-6.739751286	0	-7.011595232	-7.11834018	-4.393210537	-5.216904288	-4.905686444	-4.740065086	-3.501678168	-2.72090037	-4.859147206	GO:0002699	M111110111111111	14	0	223	15	267	27994	5.617977528	GO Biological Processes	19	positive regulation of immune effector process	7.052451252	563|567|718|958|3553|3565|3569|3596|4878|5105|5950|7037|7040|7099|7124	AZGP1|B2M|C3|CD40|IL1B|IL4|IL6|IL13|NPPA|PCK1|RBP4|TFRC|TGFB1|TLR4|TNF	-6.514422115	-8.347459665	19_GO:0002376 immune system process	1.40922068	8.904650615
1	1	1	1	1	1	1	1	0	1	1	1	1	1	1	-3.472423554	-3.703816548	-6.193419088	-6.536085435	-8.346892307	-3.534314546	-5.554489222	-5.822880943	0	-6.713458624	-6.330912961	-6.127521737	-7.547967194	-4.02025663	-8.284825523	hsa05205	M111111110111111	14	0	218	7	32	27994	21.875	KEGG Pathway	24	Proteoglycans in cancer	28.09030963	2335|3569|4318|5579|7040|7124|7422	FN1|IL6|MMP9|PRKCB|TGFB1|TNF|VEGFA	-7.219172662	-8.346892307		7.307924584	13.58385257
1	1	1	0	1	0	1	1	0	1	1	1	1	1	1	-4.255489798	-6.442211977	-5.112448228	0	-5.409489597	0	-5.541364951	-4.927608652	0	-5.368376164	-7.305244165	-5.079727186	-7.168764815	-5.451962322	-6.115016855	GO:0034114	M111010110111111	12	0	27	7	267	27994	2.621722846	GO Biological Processes	19	regulation of heterotypic cell-cell adhesion	27.18241088	335|2244|3553|3586|7070|7124|9370	APOA1|FGB|IL1B|IL10|THY1|TNF|ADIPOQ	-6.47132858	-8.300387831	19_GO:0022610 biological adhesion	0.977842259	13.35664817
0	0	1	1	1	1	1	1	0	1	1	1	1	1	1	0	0	-2.734452933	-5.324366209	-3.018287112	-3.852213599	-3.14520078	-5.059233245	0	-2.978826488	-6.967082288	-5.310832495	-8.293876579	-3.059106484	-5.324366209	GO:0051100	M001111110111111	12	0	170	7	41	27994	17.07317073	GO Biological Processes	19	negative regulation of binding	28.11449067	154|1636|3586|5465|5599|6590|9370	ADRB2|ACE|IL10|PPARA|MAPK8|SLPI|ADIPOQ	-7.175508135	-8.293876579	19_GO:0065007 biological regulation	5.876418177	13.58058779
0	1	1	1	1	0	1	1	1	1	1	1	1	1	1	0	-6.156250893	-4.371401899	-3.988614742	-8.01727795	0	-8.292595368	-7.027119107	-5.035189289	-6.271872006	-5.955047014	-7.337202061	-4.328453623	-4.819758297	-3.988614742	GO:0050671	M011110111111111	13	0	136	6	29	27994	20.68965517	GO Biological Processes	19	positive regulation of lymphocyte proliferation	42.5872211	959|3553|3565|3569|3596|6863	CD40LG|IL1B|IL4|IL6|IL13|TAC1	-7.174483826	-8.292595368	19_GO:0008283 cell proliferation	7.522159645	15.65563537
1	1	1	1	1	1	1	1	0	1	1	1	1	1	1	-3.185191251	-5.640851878	-6.814931419	-6.519063371	-7.631908335	-2.672300981	-5.332747921	-7.509089189	0	-4.987813445	-8.291413666	-6.726536261	-6.726536261	-3.976757819	-6.519063371	GO:0030099	M111111110111111	14	0	433	9	38	27994	23.68421053	GO Biological Processes	19	myeloid cell differentiation	15.31214294	3565|4318|5468|5579|6772|7040|7124|7422|9370	IL4|MMP9|PPARG|PRKCB|STAT1|TGFB1|TNF|VEGFA|ADIPOQ	-7.173558875	-8.291413666	19_GO:0002376 immune system process	6.896755958	11.0657316
1	1	1	1	1	0	1	1	1	1	1	1	1	1	1	-4.994017134	-4.396743256	-7.257744382	-2.692364426	-6.702534396	0	-3.221215794	-8.006801274	-3.710738819	-4.113731627	-7.444099761	-7.168602255	-7.168602255	-6.804683347	-2.692364426	GO:0006959	M111110111111111	14	0	379	19	267	27994	7.116104869	GO Biological Processes	19	humoral immune response	5.256154082	629|715|716|718|1401|2244|3553|3569|3576|3627|4057|5919|5967|6347|6590|7124|10406|51279|78989	CFB|C1R|C1S|C3|CRP|FGB|IL1B|IL6|CXCL8|CXCL10|LTF|RARRES2|REG1A|CCL2|SLPI|TNF|WFDC2|C1RL|COLEC11	-6.462488561	-8.287605627	19_GO:0002376 immune system process	1.573387693	8.186407042
0	1	1	1	1	0	1	1	1	1	1	1	1	1	1	0	-6.143518829	-4.358979233	-3.97918519	-7.998175278	0	-8.273452768	-7.008202537	-5.025643511	-6.256087879	-5.939327406	-7.318219069	-4.316043284	-4.807224515	-3.97918519	GO:0032946	M011110111111111	13	0	137	6	29	27994	20.68965517	GO Biological Processes	19	positive regulation of mononuclear cell proliferation	42.27636547	959|3553|3565|3569|3596|6863	CD40LG|IL1B|IL4|IL6|IL13|TAC1	-7.158922001	-8.273452768	19_GO:0008283 cell proliferation	7.522159645	15.59591537
0	0	1	0	1	0	1	1	0	1	1	1	1	0	1	0	0	-5.915396895	0	-6.213554609	0	-6.345848677	-5.729720274	0	-6.172301615	-5.983737874	-5.882536333	-8.272396381	0	-6.920896619	M11736	M001010110111101	9	0	15	4	41	27994	9.756097561	Canonical Pathways	11	SA MMP CYTOKINE CONNECTION	182.0747967	1636|3553|7040|7124	ACE|IL1B|TGFB1|TNF	-7.158629098	-8.272396381		4.63398979	26.86519393
0	0	1	0	1	0	1	1	0	1	1	1	1	1	0	0	0	-8.129296409	0	-6.944008245	0	-3.782859371	-7.749595668	0	-3.613394904	-8.269846677	-6.384705687	-6.384705687	-5.297768219	0	GO:0030593	M001010110111110	9	0	103	6	38	27994	15.78947368	GO Biological Processes	19	neutrophil chemotaxis	42.91364333	1803|3553|3576|3627|6347|6356	DPP4|IL1B|CXCL8|CXCL10|CCL2|CCL11	-7.156587638	-8.269846677	19_GO:0040011 locomotion	5.91527881	15.71162075
1	1	1	1	1	0	1	1	1	1	1	1	1	1	1	-3.941508234	-3.907208774	-6.597813575	-5.169759762	-7.205584696	0	-4.4050275	-7.658546497	-4.62816535	-5.601378132	-8.266574091	-8.023106459	-8.023106459	-5.741842548	-5.169759762	hsa04621	M111110111111111	14	0	186	7	38	27994	18.42105263	KEGG Pathway	24	NOD-like receptor signaling pathway	27.72467459	3553|3569|3576|5599|6347|6772|7124	IL1B|IL6|CXCL8|MAPK8|CCL2|STAT1|TNF	-7.153822702	-8.266574091		6.288607249	13.48227015
1	0	1	0	1	0	1	1	0	1	1	1	1	1	0	-5.459965077	0	-5.260379814	0	-3.962772866	0	-4.092768442	-5.014325327	0	-5.60265849	-3.737550301	-3.638644435	-3.638644435	-4.004619097	0	GO:0061045	M101010110111110	10	0	81	10	267	27994	3.745318352	GO Biological Processes	19	negative regulation of wound healing	12.94400518	18|350|1906|2244|2697|4088|4846|5054|5340|7124	ABAT|APOH|EDN1|FGB|GJA1|SMAD3|NOS3|SERPINE1|PLG|TNF	-6.441566073	-8.263291154	19_GO:0048519 negative regulation of biological process	1.16198272	10.56375077
1	0	1	0	0	0	0	1	0	1	0	0	0	1	0	-4.712848497	0	-4.812733605	0	0	0	0	-4.568458214	0	-5.152934081	0	0	0	-5.264537318	0	GO:0044070	M101000010100010	5	0	105	11	267	27994	4.119850187	GO Biological Processes	19	regulation of anion transport	10.98391297	18|183|335|885|1051|1071|1579|1906|3553|8529|59272	ABAT|AGT|APOA1|CCK|CEBPB|CETP|CYP4A11|EDN1|IL1B|CYP4F2|ACE2	-6.441566073	-8.262776416	19_GO:0051179 localization	1.21632444	10.05791304
1	0	1	0	1	0	1	1	0	1	1	1	1	0	0	-3.490693136	0	-4.525086141	0	-6.816400966	0	-4.952086254	-4.341291225	0	-4.779794625	-4.592799724	-4.492539247	-6.370985194	0	0	M174	M101010110111100	9	0	42	8	267	27994	2.996254682	Canonical Pathways	11	PID UPA UPAR PATHWAY	19.97075085	2244|2335|3685|4318|5054|5340|5879|7040	FGB|FN1|ITGAV|MMP9|SERPINE1|PLG|RAC1|TGFB1	-6.4398873	-8.259803172		1.043345107	12.07345682
1	1	1	1	1	0	1	1	0	1	1	1	1	1	1	-4.337226785	-5.018608593	-4.450591491	-4.578218999	-6.319218978	0	-6.589466134	-6.63170301	0	-6.235488223	-5.855932189	-4.397435897	-6.991036514	-3.707269393	-4.578218999	GO:0050730	M111110110111111	13	0	263	16	267	27994	5.992509363	GO Biological Processes	19	regulation of peptidyl-tyrosine phosphorylation	6.378490765	183|885|958|1636|2690|3565|3569|3596|6464|7040|7070|7124|7422|8829|9370|84619	AGT|CCK|CD40|ACE|GHR|IL4|IL6|IL13|SHC1|TGFB1|THY1|TNF|VEGFA|NRP1|ADIPOQ|ZGPAT	-6.422018967	-8.239357416	19_GO:0050789 regulation of biological process	1.452546218	8.599722702
1	1	1	1	1	1	1	1	0	1	1	1	1	1	1	-5.304183072	-3.293439587	-4.172634736	-2.978956608	-5.977583475	-3.125860417	-6.246313839	-5.018095782	0	-5.894357962	-6.832716385	-5.317237812	-5.317237812	-3.484292811	-4.349614189	GO:0007162	M111111110111111	14	0	301	17	267	27994	6.367041199	GO Biological Processes	19	negative regulation of cell adhesion	5.921559844	18|81|285|335|445|1051|1277|3565|3586|4092|5054|5340|5465|7040|7422|9370|10631	ABAT|ACTN4|ANGPT2|APOA1|ASS1|CEBPB|COL1A1|IL4|IL10|SMAD7|SERPINE1|PLG|PPARA|TGFB1|VEGFA|ADIPOQ|POSTN	-6.419879474	-8.234655707	19_GO:0022610 biological adhesion	1.494264824	8.4242244
1	0	1	1	1	0	1	1	0	1	1	1	1	0	0	-5.304183072	0	-4.172634736	-2.978956608	-5.977583475	0	-2.43695673	-3.876770685	0	-3.377520822	-4.282583488	-4.11996643	-5.317237812	0	0	R-HSA-1474244	M101110110111100	10	0	301	17	267	27994	6.367041199	Reactome Gene Sets	6	Extracellular matrix organization	5.921559844	825|1277|1285|1286|1287|2244|2335|3685|4318|5054|5340|5352|6382|6696|7040|7412|9510	CAPN3|COL1A1|COL4A3|COL4A4|COL4A5|FGB|FN1|ITGAV|MMP9|SERPINE1|PLG|PLOD2|SDC1|SPP1|TGFB1|VCAM1|ADAMTS1	-6.419879474	-8.234655707		1.494264824	8.4242244
1	0	1	1	0	0	1	1	0	1	1	1	1	1	0	-2.825234911	0	-3.327145266	-6.142424312	0	0	-5.367782759	-3.147786638	0	-5.136588317	-4.886700717	-3.29533819	-4.753155921	-3.658425173	0	GO:0030301	M101100110111110	10	0	106	11	267	27994	4.119850187	GO Biological Processes	19	cholesterol transport	10.88029115	335|338|345|1071|3931|4864|5360|5444|5468|9370|55937	APOA1|APOB|APOC3|CETP|LCAT|NPC1|PLTP|PON1|PPARG|ADIPOQ|APOM	-6.405340478	-8.218841249	19_GO:0051179 localization	1.21632444	10.00098789
1	1	1	1	1	1	1	1	0	1	1	1	1	1	1	-3.980066907	-2.410237488	-5.684344337	-4.353543636	-6.481468733	-3.367393608	-6.845626178	-7.332295405	0	-7.585419793	-7.001746445	-6.69484882	-6.69484882	-3.282911439	-7.033864081	GO:0097190	M111111110111111	14	0	612	24	267	27994	8.988764045	GO Biological Processes	19	apoptotic signaling pathway	4.111625174	183|885|1051|1396|2244|2730|3091|3553|3565|3630|3685|4088|4318|4846|5054|5599|6648|7040|7099|7124|8743|8829|9141|10572	AGT|CCK|CEBPB|CRIP1|FGB|GCLM|HIF1A|IL1B|IL4|INS|ITGAV|SMAD3|MMP9|NOS3|SERPINE1|MAPK8|SOD2|TGFB1|TLR4|TNF|TNFSF10|NRP1|PDCD5|SIVA1	-6.399277612	-8.211506655	19_GO:0023052 signaling	1.750418383	7.637642321
1	0	1	1	1	1	1	1	0	1	1	1	1	1	1	-4.343129518	0	-6.936392259	-5.396773013	-5.952331905	-5.604632204	-4.629193464	-6.561474556	0	-3.031508723	-5.567934407	-5.399996555	-5.399996555	-3.111949674	-5.396773013	GO:0031214	M101111110111111	13	0	163	13	267	27994	4.868913858	GO Biological Processes	19	biomineral tissue development	8.361986168	154|1051|1277|3091|4057|4088|4846|5465|6662|6696|7040|7123|29887	ADRB2|CEBPB|COL1A1|HIF1A|LTF|SMAD3|NOS3|PPARA|SOX9|SPP1|TGFB1|CLEC3B|SNX10	-6.384027896	-8.194988925	19_GO:0032502 developmental process	1.317108773	9.250246484
1	1	1	1	1	1	1	1	1	1	1	1	1	1	1	-3.791375053	-7.656014633	-6.092758296	-4.015985786	-8.189547607	-4.218784652	-7.116097917	-6.864442393	-5.458883223	-8.073940304	-7.551944076	-7.275948487	-6.016343833	-5.565362064	-6.941208043	GO:0002449	M111111111111111	15	0	367	8	32	27994	25	GO Biological Processes	19	lymphocyte mediated immunity	19.06948229	959|1401|3553|3565|3569|3586|7040|7124	CD40LG|CRP|IL1B|IL4|IL6|IL10|TGFB1|TNF	-7.087569578	-8.189547607	19_GO:0002376 immune system process	7.654655446	11.78765655
0	1	1	1	1	0	1	1	1	1	1	1	1	1	1	0	-6.574199713	-6.357376143	-4.298312924	-6.861050784	0	-5.351546625	-7.649996517	-5.348258621	-6.791013748	-8.169822103	-7.962006272	-7.962006272	-5.23195543	-8.082401155	hsa04625	M011110111111111	13	0	107	6	38	27994	15.78947368	KEGG Pathway	24	c-type lectin receptor signaling pathway	41.30939498	3553|3569|3586|5599|6772|7124	IL1B|IL6|IL10|MAPK8|STAT1|TNF	-7.072520569	-8.169822103		5.91527881	15.40197006
0	1	1	1	1	0	1	1	0	1	1	1	1	0	1	0	-4.621788105	-4.780374284	-4.298312924	-6.861050784	0	-5.351546625	-7.649996517	0	-6.791013748	-8.169822103	-7.962006272	-6.302213042	0	-6.126064216	ko04659	M011110110111101	11	0	107	6	38	27994	15.78947368	KEGG Pathway	24	Th17 cell differentiation	41.30939498	3553|3565|3569|5599|6772|7040	IL1B|IL4|IL6|MAPK8|STAT1|TGFB1	-7.072520569	-8.169822103		5.91527881	15.40197006
1	0	1	0	1	0	1	1	0	1	1	1	1	1	1	-4.051761099	0	-4.729188288	0	-5.220177473	0	-2.767438761	-5.688062575	0	-5.151727598	-3.579798707	-3.45083211	-4.675608957	-2.682722226	-3.317597759	GO:0048762	M101010110111111	11	0	230	15	267	27994	5.617977528	GO Biological Processes	19	mesenchymal cell differentiation	6.837811431	1072|1277|1906|1909|2335|2348|3091|3553|3569|4088|4092|6662|6772|7040|8829	CFL1|COL1A1|EDN1|EDNRA|FN1|FOLR1|HIF1A|IL1B|IL6|SMAD3|SMAD7|SOX9|STAT1|TGFB1|NRP1	-6.356935093	-8.165371147	19_GO:0032502 developmental process	1.40922068	8.723723143
1	1	1	1	1	0	1	1	1	1	1	1	1	1	1	-2.533610766	-5.175391271	-7.340107797	-4.733859847	-8.058202325	0	-5.350709546	-6.901074603	-4.298266408	-6.468073805	-7.503235493	-7.261968919	-7.261968919	-8.162243668	-6.329461184	hsa05163	M111110111111111	14	0	240	7	31	27994	22.58064516	KEGG Pathway	24	human cytomegalovirus infection	26.33844086	3553|3569|3576|5579|6347|7124|7422	IL1B|IL6|CXCL8|PRKCB|CCL2|TNF|VEGFA	-7.066408521	-8.162243668		7.509518648	13.12612104
1	0	1	0	1	1	1	1	0	1	1	1	1	1	1	-4.572592565	0	-6.451085183	0	-5.548151358	-3.663503604	-4.307836741	-6.078875416	0	-5.47927603	-5.166383778	-4.999759177	-4.999759177	-4.19047032	-3.514194279	GO:1903034	M101011110111111	12	0	197	14	267	27994	5.243445693	GO Biological Processes	19	regulation of response to wounding	7.451016179	18|350|825|1906|2244|2697|3586|4088|4846|5054|5340|6696|7099|7124	ABAT|APOH|CAPN3|EDN1|FGB|GJA1|IL10|SMAD3|NOS3|SERPINE1|PLG|SPP1|TLR4|TNF	-6.328940776	-8.133292784	19_GO:0050896 response to stimulus	1.364135108	8.916433855
1	0	0	0	0	1	0	0	0	0	1	1	0	0	0	-5.653355	0	0	0	0	-4.43763812	0	0	0	0	-3.369605785	-3.271634411	0	0	0	GO:0001523	M100001000011000	4	0	108	11	267	27994	4.119850187	GO Biological Processes	19	retinoid metabolic process	10.67880427	231|335|338|345|1544|1576|1577|5919|5950|6382|55937	AKR1B1|APOA1|APOB|APOC3|CYP1A2|CYP3A4|CYP3A5|RARRES2|RBP4|SDC1|APOM	-6.328940776	-8.132370499	19_GO:0008152 metabolic process	1.21632444	9.889387293
0	0	1	0	1	0	1	1	0	1	1	1	1	1	0	0	0	-8.123647201	0	-4.644753581	0	-4.775897044	-7.808256279	0	-4.603884064	-4.41723728	-8.067722092	-4.317185569	-6.635780922	0	GO:0009409	M001010110111110	9	0	48	5	40	27994	12.5	GO Biological Processes	19	response to cold	72.90104167	154|3627|5468|7351|7352	ADRB2|CXCL10|PPARG|UCP2|UCP3	-7.032181739	-8.123647201	19_GO:0050896 response to stimulus	5.229125166	18.85943644
1	0	1	1	1	0	1	1	0	1	1	1	1	1	1	-3.835193287	0	-6.48245435	-4.373117973	-5.274884906	0	-7.212380147	-6.171169974	0	-6.916634254	-6.597550132	-4.836044846	-8.113333405	-7.059293597	-6.226675148	GO:0019217	M101110110111111	12	0	101	6	41	27994	14.63414634	GO Biological Processes	19	regulation of fatty acid metabolic process	40.5612171	2168|3553|3630|5465|5468|9370	FABP1|IL1B|INS|PPARA|PPARG|ADIPOQ	-7.023796002	-8.113333405	19_GO:0050789 regulation of biological process	5.519933711	15.25404966
1	0	1	0	1	0	0	1	0	1	1	1	1	0	1	-5.384814919	0	-2.540515999	0	-4.117880192	0	0	-3.494755577	0	-4.064177345	-3.820026041	-3.689918219	-4.978531269	0	-3.50133911	ko04510	M101010010111101	9	0	199	14	267	27994	5.243445693	KEGG Pathway	24	Focal adhesion	7.376131594	81|330|1277|1285|1286|1287|2335|3685|5579|5599|5879|6464|6696|7422	ACTN4|BIRC3|COL1A1|COL4A3|COL4A4|COL4A5|FN1|ITGAV|PRKCB|MAPK8|RAC1|SHC1|SPP1|VEGFA	-6.274926853	-8.077113958		1.364135108	8.857871633
1	1	1	1	1	0	1	1	0	1	1	1	1	1	1	-4.998843057	-5.314456331	-5.698422932	-4.988936002	-6.097645724	0	-4.419467462	-5.451032236	0	-6.042261914	-7.633213607	-5.654572686	-7.461404997	-6.154905508	-4.988936002	GO:0034113	M111110110111111	13	0	63	9	267	27994	3.370786517	GO Biological Processes	19	heterotypic cell-cell adhesion	14.97806314	335|2244|3553|3586|3685|7070|7124|7412|9370	APOA1|FGB|IL1B|IL10|ITGAV|THY1|TNF|VCAM1|ADIPOQ	-6.263626592	-8.064574625	19_GO:0022610 biological adhesion	1.104496174	10.89940879
1	0	0	0	0	0	0	0	0	0	0	0	0	0	0	-5.544769966	0	0	0	0	0	0	0	0	0	0	0	0	0	0	R-HSA-9615017	M100000000000000	1	0	29	7	267	27994	2.621722846	Reactome Gene Sets	6	FOXO-mediated transcription of oxidative stress, metabolic and neuronal genes	25.30776185	2538|3630|4088|5105|5443|6648|23410	G6PC|INS|SMAD3|PCK1|POMC|SOD2|SIRT3	-6.262836063	-8.062548549		0.977842259	12.85184477
1	0	1	1	0	0	1	0	0	1	1	0	1	1	0	-6.60334702	0	-2.167141556	-3.110644616	0	0	-3.77314255	0	0	-3.55009106	-2.229606608	0	-5.579243919	-2.481422277	0	GO:0030258	M101100100110110	8	0	271	16	267	27994	5.992509363	GO Biological Processes	19	lipid modification	6.190195835	30|183|185|335|1576|1577|1591|2168|3612|3931|5465|5468|6662|9107|9370|51179	ACAA1|AGT|AGTR1|APOA1|CYP3A4|CYP3A5|CYP24A1|FABP1|IMPA1|LCAT|PPARA|PPARG|SOX9|MTMR6|ADIPOQ|HAO2	-6.256036176	-8.05451662	19_GO:0008152 metabolic process	1.452546218	8.425141223
0	1	1	1	1	0	1	1	0	1	1	1	1	0	1	0	-4.562432188	-4.70215858	-4.239189282	-6.761764006	0	-5.272650816	-7.530841644	0	-6.691791561	-8.050135492	-7.842519115	-6.203507218	0	-6.046548626	hsa04659	M011110110111101	11	0	112	6	38	27994	15.78947368	KEGG Pathway	24	Th17 cell differentiation	39.46522556	3553|3565|3569|5599|6772|7040	IL1B|IL4|IL6|MAPK8|STAT1|TGFB1	-6.970817253	-8.050135492		5.91527881	15.03814742
0	1	1	1	1	0	1	1	1	1	1	1	1	1	1	0	-5.986139705	-4.205621466	-3.862660002	-7.762227689	0	-8.036986123	-6.77467406	-4.90760751	-6.061140939	-5.745219068	-7.083827222	-4.162845701	-4.652422752	-3.862660002	GO:0070665	M011110111111111	13	0	150	6	29	27994	20.68965517	GO Biological Processes	19	positive regulation of leukocyte proliferation	38.61241379	959|3553|3565|3569|3596|6863	CD40LG|IL1B|IL4|IL6|IL13|TAC1	-6.959542878	-8.036986123	19_GO:0008283 cell proliferation	7.522159645	14.87398474
1	1	1	1	1	0	1	1	1	1	1	1	1	1	1	-4.105296449	-3.839311695	-4.011287272	-2.28713905	-2.528702161	0	-4.842435621	-4.636360061	-3.288268253	-3.444600875	-3.152933111	-3.949492298	-2.999008657	-4.665995786	-2.28713905	GO:0031349	M111110111111111	14	0	528	22	267	27994	8.239700375	GO Biological Processes	19	positive regulation of defense response	4.368601748	183|185|330|338|718|885|958|1051|1652|2244|2697|3553|3569|4057|4878|4893|5054|6863|7099|7124|9971|26007	AGT|AGTR1|BIRC3|APOB|C3|CCK|CD40|CEBPB|DDT|FGB|GJA1|IL1B|IL6|LTF|NPPA|NRAS|SERPINE1|TAC1|TLR4|TNF|NR1H4|TKFC	-6.239410627	-8.036662514	19_GO:0048518 positive regulation of biological process	1.682780577	7.668277744
1	0	0	0	0	0	0	0	0	0	0	0	1	0	0	-7.899657581	0	0	0	0	0	0	0	0	0	0	0	-2.962817047	0	0	GO:0072329	M100000000000100	2	0	138	12	267	27994	4.494382022	GO Biological Processes	19	monocarboxylic acid catabolic process	9.117081908	18|30|189|1579|2168|5105|5106|5465|8529|9370|51179|51181	ABAT|ACAA1|AGXT|CYP4A11|FABP1|PCK1|PCK2|PPARA|CYP4F2|ADIPOQ|HAO2|DCXR	-6.235722034	-8.03174883	19_GO:0008152 metabolic process	1.267925748	9.380133216
1	1	1	1	1	0	1	1	0	1	1	1	1	1	1	-3.80172414	-5.273363968	-7.447951808	-7.000321637	-7.955967037	0	-6.220595538	-7.13387894	0	-7.885387216	-7.563977486	-7.392246407	-7.392246407	-8.028977147	-7.000321637	GO:1905953	M111110110111111	13	0	65	5	31	27994	16.12903226	GO Biological Processes	19	negative regulation of lipid localization	69.46401985	1401|3569|5465|5468|7124	CRP|IL6|PPARA|PPARG|TNF	-6.953400834	-8.028977147	19_GO:0048519 negative regulation of biological process	6.605856503	18.39945961
0	1	1	0	1	1	1	1	0	1	1	1	1	1	1	0	-8.027387468	-4.37726156	0	-6.615776063	-5.527741264	-6.794312511	-5.966387003	0	-6.560193876	-6.306653475	-6.170918305	-4.344772652	-4.714685454	-5.374950279	hsa05330	M011011110111111	12	0	47	4	15	27994	26.66666667	KEGG Pathway	24	Allograft rejection	158.8312057	959|3565|3586|7124	CD40LG|IL4|IL10|TNF	-6.952509191	-8.027387468		11.41798451	25.07427953
1	1	1	1	1	1	1	1	0	1	1	1	1	1	1	-2.702856115	-4.550886198	-6.23940394	-6.03108315	-6.742458857	-6.240183442	-5.257309288	-7.507679619	0	-6.672499329	-8.026867125	-7.819290638	-7.819290638	-3.576610493	-7.962800541	ko05145	M111111110111111	14	0	113	6	38	27994	15.78947368	KEGG Pathway	24	Toxoplasmosis	39.11597578	959|3586|5599|6772|7040|7124	CD40LG|IL10|MAPK8|STAT1|TGFB1|TNF	-6.952277982	-8.026867125		5.91527881	14.96825232
1	0	1	0	0	0	0	1	0	1	0	0	1	1	0	-5.86921703	0	-4.434335973	0	0	0	0	-4.250749769	0	-4.688800772	0	0	-4.401823875	-4.771968719	0	GO:0045429	M101000010100110	6	0	45	8	267	27994	2.996254682	GO Biological Processes	19	positive regulation of nitric oxide biosynthetic process	18.63936746	183|445|1906|3043|3553|4088|7099|7124	AGT|ASS1|EDN1|HBB|IL1B|SMAD3|TLR4|TNF	-6.216603891	-8.008976014	19_GO:0048518 positive regulation of biological process	1.043345107	11.62077357
1	0	0	1	0	0	0	0	0	0	1	0	0	0	0	-3.833736619	0	0	-4.968272087	0	0	0	0	0	0	-4.041929738	0	0	0	0	GO:0033344	M100100000010000	3	0	64	9	267	27994	3.370786517	GO Biological Processes	19	cholesterol efflux	14.7440309	335|338|345|1071|4864|5360|5444|9370|55937	APOA1|APOB|APOC3|CETP|NPC1|PLTP|PON1|ADIPOQ|APOM	-6.213617055	-8.002365003	19_GO:0051179 localization	1.104496174	10.80183536
1	1	0	0	1	0	1	1	0	1	1	1	0	0	0	-3.833736619	-5.293745913	0	0	-4.26833308	0	-4.398919649	-3.792459991	0	-4.227649133	-5.762106359	-3.94243409	0	0	0	M28	M110010110111000	8	0	64	9	267	27994	3.370786517	Canonical Pathways	11	PID IL4 2PATHWAY	14.7440309	959|1051|1277|3565|3586|6356|6464|7033|7070	CD40LG|CEBPB|COL1A1|IL4|IL10|CCL11|SHC1|TFF3|THY1	-6.213617055	-8.002365003		1.104496174	10.80183536
1	1	1	1	1	1	1	1	1	1	1	1	1	1	1	-3.6773231	-7.881995941	-5.589165748	-3.837245924	-7.710793934	-3.987575083	-7.985432587	-6.723798501	-4.881844816	-7.62560006	-7.238733813	-7.032752456	-5.534595737	-4.618681484	-7.301709491	GO:0002822	M111111111111111	15	0	153	6	29	27994	20.68965517	GO Biological Processes	19	regulation of adaptive immune response based on somatic recombination of immune receptors built from immunoglobulin superfamily domains	37.85530764	3553|3565|3569|3586|7040|7124	IL1B|IL4|IL6|IL10|TGFB1|TNF	-6.917244768	-7.985432587	19_GO:0002376 immune system process	7.522159645	14.72040132
0	1	1	1	1	1	1	1	1	1	1	1	1	1	1	0	-3.464583881	-7.068863009	-3.14834287	-3.652479136	-3.296124789	-2.601979993	-7.980622547	-4.180168047	-3.599563926	-4.561515552	-4.397435897	-6.991036514	-5.00863866	-3.14834287	GO:0007187	M011111111111111	14	0	263	8	46	27994	17.39130435	GO Biological Processes	19	G protein-coupled receptor signaling pathway, coupled to cyclic nucleotide second messenger	18.5114895	154|1129|1131|1906|1909|2641|3627|6347	ADRB2|CHRM2|CHRM3|EDN1|EDNRA|GCG|CXCL10|CCL2	-6.91357791	-7.980622547	19_GO:0023052 signaling	5.588561625	11.5756788
0	1	1	1	1	0	1	1	1	1	1	1	1	1	1	0	-5.517587986	-5.969372216	-5.191649083	-6.36948726	0	-6.547763248	-5.721312817	-6.247758757	-6.313991878	-7.97622307	-5.925410491	-7.804065512	-6.426858627	-5.191649083	GO:0032757	M011110111111111	13	0	54	5	38	27994	13.15789474	GO Biological Processes	19	positive regulation of interleukin-8 production	68.21150097	3553|3569|5054|7124|9370	IL1B|IL6|SERPINE1|TNF|ADIPOQ	-6.910020431	-7.97622307	19_GO:0048518 positive regulation of biological process	5.48361022	18.22662581
1	0	1	0	1	1	1	1	0	1	1	1	1	1	0	-2.644573165	0	-2.734452933	0	-3.018287112	-3.852213599	-4.557653368	-3.755566854	0	-5.793132088	-5.478499851	-3.952509076	-2.703380327	-3.059106484	0	GO:0016125	M101011110111110	11	0	170	13	267	27994	4.868913858	GO Biological Processes	19	sterol metabolic process	8.01766909	335|338|1071|1544|1576|1585|3565|3931|4864|5444|8029|8542|9971	APOA1|APOB|CETP|CYP1A2|CYP3A4|CYP11B2|IL4|LCAT|NPC1|PON1|CUBN|APOL1|NR1H4	-6.186711262	-7.974257841	19_GO:0008152 metabolic process	1.317108773	9.006094002
1	1	1	1	1	1	1	1	1	1	1	1	1	1	1	-3.659971959	-7.867791237	-5.575284108	-3.828888365	-7.693881611	-3.979194333	-7.968480337	-6.707072238	-4.873371055	-7.608701042	-7.221901284	-7.015959794	-5.52072698	-4.607587147	-7.287556603	GO:0002706	M111111111111111	15	0	154	6	29	27994	20.68965517	GO Biological Processes	19	regulation of lymphocyte mediated immunity	37.60949395	3553|3565|3569|3586|7040|7124	IL1B|IL4|IL6|IL10|TGFB1|TNF	-6.903376701	-7.968480337	19_GO:0002376 immune system process	7.522159645	14.67019139
1	0	0	0	0	0	0	0	0	0	0	0	0	0	0	-7.113799805	0	0	0	0	0	0	0	0	0	0	0	0	0	0	GO:0009746	M100000000000000	1	0	203	14	267	27994	5.243445693	GO Biological Processes	19	response to hexose	7.2307891	285|1285|2641|2697|2730|3091|3795|5105|5106|5879|9370|9971|10135|55937	ANGPT2|COL4A3|GCG|GJA1|GCLM|HIF1A|KHK|PCK1|PCK2|RAC1|ADIPOQ|NR1H4|NAMPT|APOM	-6.180365379	-7.966713904	19_GO:0050896 response to stimulus	1.364135108	8.743149306
1	1	1	1	1	1	1	1	0	1	1	1	1	1	1	-2.653113103	-4.516864272	-6.18284388	-5.985515576	-6.685588968	-6.194541394	-5.212113546	-7.439459816	0	-6.615668191	-7.958328305	-7.750871483	-7.750871483	-3.543144686	-7.905426321	hsa05145	M111111110111111	14	0	116	6	38	27994	15.78947368	KEGG Pathway	24	Toxoplasmosis	38.10435572	959|3586|5599|6772|7040|7124	CD40LG|IL10|MAPK8|STAT1|TGFB1|TNF	-6.89514813	-7.958328305		5.91527881	14.76393373
1	1	1	0	1	0	1	1	0	1	1	1	1	1	1	-2.606615907	-7.269787567	-3.822387041	0	-7.729521552	0	-7.956277478	-6.908699683	0	-5.808177318	-5.55618597	-5.421379839	-3.790187591	-4.157203487	-4.813985205	GO:0042531	M111010110111111	12	0	72	5	29	27994	17.24137931	GO Biological Processes	19	positive regulation of tyrosine phosphorylation of STAT protein	67.03544061	3565|3569|3596|7124|7422	IL4|IL6|IL13|TNF|VEGFA	-6.893775712	-7.956277478	19_GO:0048518 positive regulation of biological process	7.014450037	18.06701379
1	0	0	0	0	0	0	0	0	0	0	0	0	0	0	-4.06992319	0	0	0	0	0	0	0	0	0	0	0	0	0	0	R-HSA-8963899	M100000000000000	1	0	30	7	267	27994	2.621722846	Reactome Gene Sets	6	Plasma lipoprotein remodeling	24.46416979	213|335|338|345|1071|3931|5360	ALB|APOA1|APOB|APOC3|CETP|LCAT|PLTP	-6.165538202	-7.950691968		0.977842259	12.61813254
1	0	0	0	0	0	0	0	0	0	0	0	0	0	0	-7.950183896	0	0	0	0	0	0	0	0	0	0	0	0	0	0	GO:1901890	M100000000000000	1	0	36	7	219	27994	3.196347032	GO Biological Processes	19	positive regulation of cell junction assembly	24.85514967	183|4088|5879|7070|7422|8829|59272	AGT|SMAD3|RAC1|THY1|VEGFA|NRP1|ACE2	-6.88858503	-7.950183896	19_GO:0048518 positive regulation of biological process	1.188641197	12.71745154
1	0	1	0	0	0	0	1	0	1	0	0	1	1	0	-5.81134932	0	-4.405476677	0	0	0	0	-4.221960027	0	-4.659860263	0	0	-4.372976175	-4.743004993	0	GO:1904407	M101000010100110	6	0	46	8	267	27994	2.996254682	GO Biological Processes	19	positive regulation of nitric oxide metabolic process	18.23416382	183|445|1906|3043|3553|4088|7099|7124	AGT|ASS1|EDN1|HBB|IL1B|SMAD3|TLR4|TNF	-6.146805232	-7.929579296	19_GO:0048518 positive regulation of biological process	1.043345107	11.47949219
1	1	1	1	1	1	1	1	1	1	1	1	1	1	1	-2.326053936	-7.922646406	-5.146090329	-2.860363045	-7.101338165	-3.006574301	-7.421868032	-5.961517698	-5.636760042	-5.655626985	-6.553796841	-6.316238477	-6.316238477	-5.824306057	-7.205912804	GO:0032147	M111111111111111	15	0	331	6	15	27994	40	GO Biological Processes	19	activation of protein kinase activity	33.82960725	154|959|3553|3565|7124|7422	ADRB2|CD40LG|IL1B|IL4|TNF|VEGFA	-6.866697257	-7.922646406	19_GO:0048518 positive regulation of biological process	12.64911064	13.91183132
1	1	1	1	1	1	1	1	1	1	1	1	1	1	1	-2.023166603	-6.702967617	-7.310378497	-4.644179147	-5.717034926	-3.598383174	-4.823910216	-7.904376635	-4.82203755	-4.484238596	-6.320492667	-4.95652206	-7.210077472	-5.817099488	-5.997007715	GO:0071900	M111111111111111	15	0	532	10	46	27994	21.73913043	GO Biological Processes	19	regulation of protein serine/threonine kinase activity	11.43919582	154|959|1906|3553|3627|4057|4878|7040|7124|7422	ADRB2|CD40LG|EDN1|IL1B|CXCL10|LTF|NPPA|TGFB1|TNF|VEGFA	-6.85059908	-7.904376635	19_GO:0050789 regulation of biological process	6.081553097	9.862455335
1	1	1	1	1	1	1	1	0	1	1	1	1	1	1	-2.187839559	-7.183633816	-6.276298934	-6.606353548	-6.881411853	-3.575895129	-7.153734864	-7.282496399	0	-5.333787363	-7.887807691	-6.210308668	-6.210308668	-4.075008396	-6.606353548	GO:0002573	M111111110111111	14	0	211	7	38	27994	18.42105263	GO Biological Processes	19	myeloid leukocyte differentiation	24.43976054	3565|4318|5468|7040|7124|7422|9370	IL4|MMP9|PPARG|TGFB1|TNF|VEGFA|ADIPOQ	-6.837559211	-7.887807691	19_GO:0002376 immune system process	6.288607249	12.60038553
0	1	1	1	1	1	1	1	0	1	1	1	1	1	1	0	-5.885149944	-5.507261954	-3.787921313	-7.61099443	-3.938111331	-7.885393523	-6.625115322	0	-7.525880382	-7.139413063	-6.933670898	-5.452769235	-4.553216973	-7.218178261	GO:0050777	M011111110111111	13	0	159	6	29	27994	20.68965517	GO Biological Processes	19	negative regulation of immune response	36.42680547	3565|3586|3630|5468|7040|7124	IL4|IL10|INS|PPARG|TGFB1|TNF	-6.836235716	-7.885393523	19_GO:0002376 immune system process	7.522159645	14.42617682
1	0	0	0	0	1	0	0	0	0	1	1	0	0	0	-5.476716851	0	0	0	0	-4.367528213	0	0	0	0	-3.300953476	-3.203189395	0	0	0	GO:0016101	M100001000011000	4	0	114	11	267	27994	4.119850187	GO Biological Processes	19	diterpenoid metabolic process	10.11676194	231|335|338|345|1544|1576|1577|5919|5950|6382|55937	AKR1B1|APOA1|APOB|APOC3|CYP1A2|CYP3A4|CYP3A5|RARRES2|RBP4|SDC1|APOM	-6.103902977	-7.883525519	19_GO:0008152 metabolic process	1.21632444	9.571402222
1	1	1	1	1	0	1	1	0	1	1	1	1	1	1	-3.046296498	-5.532463845	-5.07524486	-5.088698197	-7.083928164	0	-7.356889948	-7.517358059	0	-6.999293029	-6.615218835	-5.021215554	-7.881306976	-4.207663942	-5.088698197	GO:0050731	M111110110111111	13	0	195	7	41	27994	17.07317073	GO Biological Processes	19	positive regulation of peptidyl-tyrosine phosphorylation	24.51006879	183|1636|3569|7040|7124|7422|9370	AGT|ACE|IL6|TGFB1|TNF|VEGFA|ADIPOQ	-6.832812338	-7.881306976	19_GO:0048518 positive regulation of biological process	5.876418177	12.61708582
1	0	1	0	0	0	0	1	0	1	0	0	0	1	0	-6.066681003	0	-3.934860536	0	0	0	0	-3.752733233	0	-4.187621461	0	0	0	-4.270302228	0	M255	M101000010100010	5	0	66	9	267	27994	3.370786517	Canonical Pathways	11	PID HIF1 TFPATHWAY	14.29724208	133|1906|3091|4088|4907|5054|7033|7037|7422	ADM|EDN1|HIF1A|SMAD3|NT5E|SERPINE1|TFF3|TFRC|VEGFA	-6.103902977	-7.881185277		1.104496174	10.61310685
1	0	0	0	0	0	0	0	0	0	0	0	0	0	0	-4.881108774	0	0	0	0	0	0	0	0	0	0	0	0	0	0	R-HSA-211897	M100000000000000	1	0	66	9	267	27994	3.370786517	Reactome Gene Sets	6	Cytochrome P450 - arranged by substrate type	14.29724208	1544|1576|1577|1579|1585|1591|5443|8529|9971	CYP1A2|CYP3A4|CYP3A5|CYP4A11|CYP11B2|CYP24A1|POMC|CYP4F2|NR1H4	-6.103902977	-7.881185277		1.104496174	10.61310685
1	1	1	0	1	0	1	1	0	1	1	1	1	1	1	-6.613965246	-3.224004172	-2.965848703	0	-4.542188232	0	-3.508464254	-2.737229093	0	-4.474871482	-3.050870252	-2.925130608	-6.43315453	-2.287548782	-4.256882434	GO:0034330	M111010110111111	12	0	318	17	267	27994	6.367041199	GO Biological Processes	19	cell junction organization	5.604998469	81|183|1004|1636|2335|2697|3553|4088|4092|5879|7040|7070|7124|7422|8829|9971|59272	ACTN4|AGT|CDH6|ACE|FN1|GJA1|IL1B|SMAD3|SMAD7|RAC1|TGFB1|THY1|TNF|VEGFA|NRP1|NR1H4|ACE2	-6.103902977	-7.880784216	19_GO:0071840 cellular component organization or biogenesis	1.494264824	8.104389416
0	1	1	1	1	0	1	1	1	1	1	1	1	1	1	0	-6.542588513	-4.292051669	-3.051796523	-7.555479601	0	-7.87792964	-6.406720912	-4.081185103	-6.041027882	-5.662866545	-6.764629594	-4.239165453	-4.847668621	-4.447952726	GO:0046651	M011110111111111	13	0	284	7	29	27994	24.13793103	GO Biological Processes	19	lymphocyte proliferation	23.79286061	959|3553|3565|3569|3586|3596|6863	CD40LG|IL1B|IL4|IL6|IL10|IL13|TAC1	-6.830309274	-7.87792964	19_GO:0008283 cell proliferation	7.946270843	12.43243081
1	0	0	0	1	0	1	1	0	0	1	1	0	0	0	-5.219591944	0	0	0	-2.496593947	0	-2.656994909	-4.579182581	0	0	-2.223618544	-2.959181442	0	0	0	GO:0043299	M100010110011000	6	0	539	22	267	27994	8.239700375	GO Biological Processes	19	leukocyte degranulation	4.27944661	12|30|567|718|1471|3043|3240|3417|3565|3596|3685|4057|4318|4353|4878|4893|5265|5879|6590|23406|25840|55754	SERPINA3|ACAA1|B2M|C3|CST3|HBB|HP|IDH1|IL4|IL13|ITGAV|LTF|MMP9|MPO|NPPA|NRAS|SERPINA1|RAC1|SLPI|COTL1|METTL7A|TMEM30A	-6.100454334	-7.876166544	19_GO:0002376 immune system process	1.682780577	7.544198989
1	1	1	1	1	1	1	1	0	1	1	1	1	1	1	-2.423684841	-5.915396895	-6.50224973	-5.588806712	-6.903753491	-5.74176051	-7.082550462	-6.25314934	0	-6.848084474	-6.594110011	-6.458114474	-6.458114474	-4.927565813	-7.865378826	GO:1902895	M111111110111111	14	0	40	4	19	27994	21.05263158	GO Biological Processes	19	positive regulation of pri-miRNA transcription by RNA polymerase II	147.3368421	3586|5468|7040|7124	IL10|PPARG|TGFB1|TNF	-6.820537692	-7.865378826	19_GO:0048518 positive regulation of biological process	9.352877017	24.13671537
1	0	0	0	1	0	0	0	0	1	0	0	1	1	0	-7.539576149	0	0	0	-3.138076435	0	0	0	0	-3.086350561	0	0	-2.727856858	-2.139022525	0	GO:0031589	M100010000100110	5	0	360	18	267	27994	6.741573034	GO Biological Processes	19	cell-substrate adhesion	5.242322097	81|285|335|1277|2244|2335|3685|4088|5054|5340|5879|7070|7412|7422|8829|10551|10631|55604	ACTN4|ANGPT2|APOA1|COL1A1|FGB|FN1|ITGAV|SMAD3|SERPINE1|PLG|RAC1|THY1|VCAM1|VEGFA|NRP1|AGR2|POSTN|CARMIL1	-6.087447827	-7.861994144	19_GO:0022610 biological adhesion	1.534507566	7.949904735
0	1	0	0	1	0	1	1	0	1	1	1	0	0	0	0	-6.850455223	0	0	-5.816348569	0	-5.94846813	-5.333328435	0	-5.775153741	-7.861272422	-5.485853739	0	0	0	GO:0002544	M010010110111000	7	0	20	4	38	27994	10.52631579	GO Biological Processes	19	chronic inflammatory response	147.3368421	3565|3586|6356|7124	IL4|IL10|CCL11|TNF	-6.81821333	-7.861272422	19_GO:0050896 response to stimulus	4.978448963	24.13628337
1	0	1	1	1	0	1	1	0	1	1	1	1	1	1	-4.423702665	0	-5.245908285	-2.370162389	-5.93648575	0	-3.85696481	-5.896964024	0	-5.83955759	-4.305199642	-4.11273536	-6.299764389	-3.713980498	-4.803024765	GO:0016049	M101110110111111	12	0	493	21	267	27994	7.865168539	GO Biological Processes	19	cell growth	4.46607562	183|185|1906|2203|2335|2697|3630|4088|4092|4878|5465|5468|5967|6662|6696|7037|7040|7422|8829|10591|10631	AGT|AGTR1|EDN1|FBP1|FN1|GJA1|INS|SMAD3|SMAD7|NPPA|PPARA|PPARG|REG1A|SOX9|SPP1|TFRC|TGFB1|VEGFA|NRP1|DNPH1|POSTN	-6.086612357	-7.859079231	19_GO:0040007 growth	1.647442664	7.619319089
1	0	1	1	1	0	1	1	0	1	1	1	1	1	1	-5.233253553	0	-2.492327815	-3.451221826	-2.772774589	0	-4.224277642	-2.319898721	0	-2.733738417	-5.062052691	-3.624601763	-3.624601763	-2.813169216	-3.451221826	GO:0046890	M101110110111111	12	0	207	14	267	27994	5.243445693	GO Biological Processes	19	regulation of lipid biosynthetic process	7.091063707	133|335|338|345|718|3417|3553|3630|5105|7124|9370|9926|9971|23410	ADM|APOA1|APOB|APOC3|C3|IDH1|IL1B|INS|PCK1|TNF|ADIPOQ|LPGAT1|NR1H4|SIRT3	-6.086612357	-7.858836239	19_GO:0050789 regulation of biological process	1.364135108	8.631502399
1	1	1	1	1	1	1	1	1	1	1	1	1	1	1	-4.191741367	-5.544966023	-5.486745086	-3.664991281	-6.181672546	-2.616599399	-7.851247216	-6.172017769	-5.097188709	-6.084199677	-5.644087041	-5.411497558	-5.411497558	-6.28281352	-6.404225215	GO:0009896	M111111111111111	15	0	453	8	29	27994	27.5862069	GO Biological Processes	19	positive regulation of catabolic process	17.04742331	154|2168|3553|3565|3569|3630|5465|7124	ADRB2|FABP1|IL1B|IL4|IL6|INS|PPARA|TNF	-6.809697965	-7.851247216	19_GO:0048518 positive regulation of biological process	8.299609211	11.08870593
1	0	0	0	0	0	0	0	0	0	0	0	0	0	0	-6.998310435	0	0	0	0	0	0	0	0	0	0	0	0	0	0	GO:0034284	M100000000000000	1	0	208	14	267	27994	5.243445693	GO Biological Processes	19	response to monosaccharide	7.056972054	285|1285|2641|2697|2730|3091|3795|5105|5106|5879|9370|9971|10135|55937	ANGPT2|COL4A3|GCG|GJA1|GCLM|HIF1A|KHK|PCK1|PCK2|RAC1|ADIPOQ|NR1H4|NAMPT|APOM	-6.063485767	-7.832249117	19_GO:0050896 response to stimulus	1.364135108	8.604054116
0	0	0	1	0	0	0	0	0	0	1	0	1	0	0	0	0	0	-7.829416407	0	0	0	0	0	0	-6.89070971	0	-6.789263761	0	0	GO:0010871	M000100000010100	3	0	8	3	19	27994	15.78947368	GO Biological Processes	19	negative regulation of receptor biosynthetic process	552.5131579	5465|5468|9370	PPARA|PPARG|ADIPOQ	-6.790443305	-7.829416407	19_GO:0048519 negative regulation of biological process	8.365467518	40.65808615
0	1	0	0	1	0	1	1	0	1	1	1	0	0	0	0	-7.826782094	0	0	-6.790697148	0	-6.923165783	-6.306048199	0	-6.749385964	-6.560531285	-6.459155184	0	0	0	GO:0002676	M010010110111000	7	0	10	3	15	27994	20	GO Biological Processes	19	regulation of chronic inflammatory response	559.88	3565|3586|7124	IL4|IL10|TNF	-6.788450648	-7.826782094	19_GO:0050896 response to stimulus	10.32795559	40.92775563
1	0	1	1	1	1	1	1	0	0	1	1	1	0	1	-2.393170825	0	-4.556840678	-7.820983006	-4.852581183	-5.708923214	-7.038278759	-4.372976175	0	0	-6.549949953	-6.413991618	-4.524282183	0	-5.555992677	M159	M101111110011101	11	0	41	4	19	27994	21.05263158	Canonical Pathways	11	PID AMB2 NEUTROPHILS PATHWAY	143.7432606	338|3569|4318|7124	APOB|IL6|MMP9|TNF	-6.78329227	-7.820983006		9.352877017	23.83690161
1	1	1	1	1	1	1	1	0	1	1	1	1	1	1	-2.24991085	-6.902798493	-6.393988996	-4.80726917	-7.204424761	-3.728068212	-6.256301911	-7.036193733	0	-4.674455175	-7.811890814	-6.306410069	-6.306410069	-4.838855576	-6.19469176	GO:0002683	M111111110111111	14	0	492	9	38	27994	23.68421053	GO Biological Processes	19	negative regulation of immune system process	13.47593068	1803|3565|3586|3630|5468|6347|7040|7124|9370	DPP4|IL4|IL10|INS|PPARG|CCL2|TGFB1|TNF|ADIPOQ	-6.775904031	-7.811890814	19_GO:0002376 immune system process	6.896755958	10.29324642
0	1	1	0	1	0	1	1	1	0	1	1	1	1	1	0	-7.074432131	-5.74176051	0	-6.039732083	0	-6.17195634	-5.556223478	-7.807186552	0	-5.810054956	-5.708923214	-5.708923214	-6.082321104	-6.746771555	GO:0031649	M011010111011111	11	0	17	3	9	27994	33.33333333	GO Biological Processes	19	heat generation	548.9019608	154|3553|7124	ADRB2|IL1B|TNF	-6.772049245	-7.807186552	19_GO:0032501 multicellular organismal process	15.71348403	40.52379084
0	0	1	0	1	0	1	1	0	1	1	1	1	1	0	0	0	-7.665313827	0	-6.558614486	0	-3.555608673	-7.287208028	0	-3.387068322	-7.805332209	-6.001635534	-6.001635534	-4.991998866	0	GO:1990266	M001010110111110	9	0	123	6	38	27994	15.78947368	GO Biological Processes	19	neutrophil migration	35.93581515	1803|3553|3576|3627|6347|6356	DPP4|IL1B|CXCL8|CXCL10|CCL2|CCL11	-6.770619018	-7.805332209	19_GO:0040011 locomotion	5.91527881	14.31614754
0	1	1	1	1	1	1	1	1	1	1	1	1	1	1	0	-4.092246004	-6.658424569	-4.975619129	-4.95248453	-2.613883225	-5.215109849	-6.164825052	-5.093408107	-4.871291992	-6.842703929	-6.570319923	-7.799641837	-7.59183806	-6.398622091	GO:0050804	M011111111111111	14	0	454	9	41	27994	21.95121951	GO Biological Processes	19	modulation of chemical synaptic transmission	13.53529601	154|183|1129|3553|3630|5579|6347|7124|9370	ADRB2|AGT|CHRM2|IL1B|INS|PRKCB|CCL2|TNF|ADIPOQ	-6.765775637	-7.799641837	19_GO:0023052 signaling	6.464284453	10.31295186
1	1	1	1	1	1	1	1	1	1	1	1	1	1	1	-2.198680914	-7.793219585	-7.543339141	-5.536604997	-5.612883008	-4.308440482	-5.879737586	-7.040949326	-5.550431434	-5.530282235	-6.407371317	-4.958150502	-7.453768248	-7.056096489	-7.077395818	GO:0071902	M111111111111111	15	0	348	6	15	27994	40	GO Biological Processes	19	positive regulation of protein serine/threonine kinase activity	32.17701149	154|959|3553|4057|7124|7422	ADRB2|CD40LG|IL1B|LTF|TNF|VEGFA	-6.760198727	-7.793219585	19_GO:0048518 positive regulation of biological process	12.64911064	13.55071498
0	1	1	1	1	1	1	1	1	1	1	1	1	1	1	0	-4.088548721	-6.651166054	-4.971002813	-4.947067576	-2.611173401	-5.209653007	-6.157649464	-5.089635991	-4.865888319	-6.83541773	-6.563075242	-7.791416802	-7.584454804	-6.393031754	GO:0099177	M011111111111111	14	0	455	9	41	27994	21.95121951	GO Biological Processes	19	regulation of trans-synaptic signaling	13.50554811	154|183|1129|3553|3630|5579|6347|7124|9370	ADRB2|AGT|CHRM2|IL1B|INS|PRKCB|CCL2|TNF|ADIPOQ	-6.758817999	-7.791416802	19_GO:0023052 signaling	6.464284453	10.29998957
1	1	1	1	1	0	1	1	0	1	1	1	1	1	1	-5.178194619	-3.751638709	-3.642836377	-3.432942953	-2.754944732	0	-5.633956364	-3.406309544	0	-3.973975412	-3.730500791	-4.865662159	-2.444155692	-4.082985457	-3.432942953	GO:0071229	M111110110111111	13	0	210	14	267	27994	5.243445693	GO Biological Processes	19	cellular response to acid chemical	6.989762797	338|445|1051|1277|1906|2348|2730|5105|5468|6662|7124|7350|7422|9971	APOB|ASS1|CEBPB|COL1A1|EDN1|FOLR1|GCLM|PCK1|PPARG|SOX9|TNF|UCP1|VEGFA|NR1H4	-6.015331248	-7.779523035	19_GO:0050896 response to stimulus	1.364135108	8.549698459
0	1	1	1	1	0	1	1	0	1	1	1	1	1	1	0	-5.850491349	-6.415095651	-7.777703626	-6.816400966	0	-6.995123496	-6.166144032	0	-6.760756761	-6.50690633	-6.370985194	-6.370985194	-4.863032234	-7.777703626	GO:0060969	M011110110111111	12	0	42	4	19	27994	21.05263158	GO Biological Processes	19	negative regulation of gene silencing	140.320802	3569|5468|7040|7124	IL6|PPARG|TGFB1|TNF	-6.747208968	-7.777703626	19_GO:0048519 negative regulation of biological process	9.352877017	23.54781646
1	0	0	0	0	0	0	0	0	0	0	0	0	0	0	-6.526236876	0	0	0	0	0	0	0	0	0	0	0	0	0	0	R-HSA-5423646	M100000000000000	1	0	19	6	267	27994	2.247191011	Reactome Gene Sets	6	Aflatoxin activation and detoxification	33.10940272	1544|1576|1577|1800|8574|22977	CYP1A2|CYP3A4|CYP3A5|DPEP1|AKR7A2|AKR7A3	-5.998653169	-7.759447589		0.90704532	13.73892939
0	0	1	0	1	0	1	1	0	1	1	1	1	0	0	0	0	-5.215985458	0	-7.757346704	0	-5.645157916	-7.104137211	0	-5.472076116	-7.446586475	-7.31003266	-5.183241176	0	0	GO:0071677	M001010110111100	8	0	25	4	32	27994	12.5	GO Biological Processes	19	positive regulation of mononuclear cell migration	139.97	3565|3627|5054|7124	IL4|CXCL10|SERPINE1|TNF	-6.729363635	-7.757346704	19_GO:0040011 locomotion	5.846339667	23.51625647
1	0	1	0	1	0	0	1	0	1	1	1	1	0	0	-3.019305909	0	-5.215985458	0	-7.757346704	0	0	-5.031006456	0	-5.472076116	-5.284093867	-5.183241176	-7.31003266	0	0	M118	M101010010111100	8	0	25	4	32	27994	12.5	Canonical Pathways	11	PID INTEGRIN A9B1 PATHWAY	139.97	2335|6696|7412|7422	FN1|SPP1|VCAM1|VEGFA	-6.729363635	-7.757346704		5.846339667	23.51625647
1	0	0	0	0	0	0	1	0	1	1	0	0	0	0	-5.155712831	0	0	0	0	0	0	-2.516770987	0	-2.043553506	-2.825750936	0	0	0	0	GO:0010038	M100000010110000	4	0	366	18	267	27994	6.741573034	GO Biological Processes	19	response to metal ion	5.156382391	18|445|567|825|1396|1544|1585|1800|1906|2203|2244|3091|3795|4318|4501|4864|5599|6382	ABAT|ASS1|B2M|CAPN3|CRIP1|CYP1A2|CYP11B2|DPEP1|EDN1|FBP1|FGB|HIF1A|KHK|MMP9|MT1X|NPC1|MAPK8|SDC1	-5.992097867	-7.751765712	19_GO:0050896 response to stimulus	1.534507566	7.854349578
1	1	1	1	1	1	1	1	1	1	1	1	1	1	1	-3.430281557	-7.678270318	-5.390285771	-3.717417255	-7.468396655	-3.867398605	-7.742436413	-6.484191864	-4.760273257	-7.383402343	-6.997533376	-6.792149962	-5.33590896	-4.459693654	-7.098761169	GO:0002819	M111111111111111	15	0	168	6	29	27994	20.68965517	GO Biological Processes	19	regulation of adaptive immune response	34.47536946	3553|3565|3569|3586|7040|7124	IL1B|IL4|IL6|IL10|TGFB1|TNF	-6.716950492	-7.742436413	19_GO:0002376 immune system process	7.522159645	14.01428478
0	1	1	0	1	0	1	1	1	1	1	1	1	1	1	0	-6.99539056	-5.663009805	0	-5.96088832	0	-6.093077676	-5.477542555	-7.728075148	-5.919670228	-5.731280989	-5.63018414	-5.63018414	-6.003465707	-6.667776535	GO:0150078	M011010111111111	12	0	18	3	9	27994	33.33333333	GO Biological Processes	19	positive regulation of neuroinflammatory response	518.4074074	3553|3569|7124	IL1B|IL6|TNF	-6.705690606	-7.728075148	19_GO:0048518 positive regulation of biological process	15.71348403	39.37852149
1	0	1	1	0	0	1	1	0	1	1	1	1	1	0	-2.620789487	0	-3.191295367	-5.95580396	0	0	-5.182649806	-3.012764698	0	-4.952049339	-4.702903408	-3.159626417	-4.569803185	-3.521329756	0	GO:0015918	M101100110111110	10	0	118	11	267	27994	4.119850187	GO Biological Processes	19	sterol transport	9.77382086	335|338|345|1071|3931|4864|5360|5444|5468|9370|55937	APOA1|APOB|APOC3|CETP|LCAT|NPC1|PLTP|PON1|PPARG|ADIPOQ|APOM	-5.969740278	-7.725797226	19_GO:0051179 localization	1.21632444	9.372241055
1	1	1	1	1	1	1	1	0	1	1	1	1	1	1	-5.080883701	-2.159481109	-4.069408882	-3.927838211	-4.731724851	-2.002310107	-3.983302064	-3.672046896	0	-2.753067541	-5.199297323	-3.998225029	-5.94359913	-2.878993161	-6.424132473	GO:0007169	M111111110111111	14	0	753	26	267	27994	9.737827715	GO Biological Processes	19	transmembrane receptor protein tyrosine kinase signaling pathway	3.620195871	154|183|285|1277|1285|1287|2690|3091|3553|3630|3685|4318|5579|5879|5919|6464|6662|7040|7422|8829|9370|9971|10135|10551|25976|84619	ADRB2|AGT|ANGPT2|COL1A1|COL4A3|COL4A5|GHR|HIF1A|IL1B|INS|ITGAV|MMP9|PRKCB|RAC1|RARRES2|SHC1|SOX9|TGFB1|VEGFA|NRP1|ADIPOQ|NR1H4|NAMPT|AGR2|TIPARP|ZGPAT	-5.969740278	-7.725234671	19_GO:0023052 signaling	1.814380222	7.152347957
1	1	1	1	1	0	0	1	0	1	1	1	1	1	1	-5.531257521	-3.358170286	-4.277610609	-3.042993547	-3.514020959	0	0	-3.980594488	0	-2.338209497	-4.387944196	-3.095667169	-4.224750037	-3.568528524	-3.042993547	GO:0007249	M111110010111111	12	0	286	16	267	27994	5.992509363	GO Biological Processes	19	I-kappaB kinase/NF-kappaB signaling	5.865535214	330|825|958|2697|3553|4057|5579|6772|7037|7099|7124|8743|9370|9971|23476|54923	BIRC3|CAPN3|CD40|GJA1|IL1B|LTF|PRKCB|STAT1|TFRC|TLR4|TNF|TNFSF10|ADIPOQ|NR1H4|BRD4|LIME1	-5.969740278	-7.72493082	19_GO:0023052 signaling	1.452546218	8.115961136
0	1	1	1	1	1	1	1	0	1	1	1	1	1	1	0	-7.084116938	-5.281927481	-4.676352196	-7.497248022	-4.828376027	-7.723693673	-6.677872955	0	-7.426862099	-7.106421606	-6.935271866	-5.238287644	-4.020684118	-6.634640535	GO:0002312	M011111110111111	13	0	80	5	29	27994	17.24137931	GO Biological Processes	19	B cell activation involved in immune response	60.33189655	959|3565|3569|3586|7040	CD40LG|IL4|IL6|IL10|TGFB1	-6.702132437	-7.723693673	19_GO:0002376 immune system process	7.014450037	17.11348649
1	0	1	0	1	0	0	1	0	0	1	1	1	0	0	-3.011713158	0	-4.14825511	0	-4.442603684	0	0	-3.965433546	0	0	-5.99675221	-4.115870498	-7.722986459	0	0	GO:0090183	M101010010011100	7	0	56	5	41	27994	12.19512195	GO Biological Processes	19	regulation of kidney development	60.96254355	183|4318|6772|7422|9370	AGT|MMP9|STAT1|VEGFA|ADIPOQ	-6.701630807	-7.722986459	19_GO:0032502 developmental process	5.110465579	17.20199599
1	1	1	1	1	1	1	1	0	1	1	1	1	1	1	-2.184263621	-4.53161747	-5.008191021	-5.524453499	-6.936635713	-2.936738345	-5.865312099	-5.800428092	0	-4.277019433	-7.711273084	-6.153860552	-6.153860552	-3.23747428	-4.095546224	GO:0030336	M111111110111111	14	0	350	8	38	27994	21.05263158	GO Biological Processes	19	negative regulation of cell migration	16.83849624	1803|3565|5054|5468|6347|7040|7124|9370	DPP4|IL4|SERPINE1|PPARG|CCL2|TGFB1|TNF|ADIPOQ	-6.690738793	-7.711273084	19_GO:0040011 locomotion	6.613482763	10.99326078
1	0	1	0	0	0	0	1	0	0	1	1	1	0	0	-6.98336259	0	-2.248420694	0	0	0	0	-2.862784361	0	0	-2.328960476	-3.093121553	-2.209939639	0	0	GO:0042119	M101000010011100	6	0	503	21	267	27994	7.865168539	GO Biological Processes	19	neutrophil activation	4.377286841	12|30|567|718|1471|1776|3043|3240|3417|3576|3685|4057|4318|4353|4893|5265|5879|6590|23406|25840|55754	SERPINA3|ACAA1|B2M|C3|CST3|DNASE1L3|HBB|HP|IDH1|CXCL8|ITGAV|LTF|MMP9|MPO|NRAS|SERPINA1|RAC1|SLPI|COTL1|METTL7A|TMEM30A	-5.955141545	-7.708991417	19_GO:0002376 immune system process	1.647442664	7.500419996
1	0	0	0	0	0	0	0	0	0	0	0	0	0	0	-5.933744471	0	0	0	0	0	0	0	0	0	0	0	0	0	0	GO:0019748	M100000000000000	1	0	69	9	267	27994	3.370786517	GO Biological Processes	19	secondary metabolic process	13.67562286	30|231|1544|1638|1652|2326|8574|22977|126321	ACAA1|AKR1B1|CYP1A2|DCT|DDT|FMO1|AKR7A2|AKR7A3|MFSD12	-5.955141545	-7.707004144	19_GO:0008152 metabolic process	1.104496174	10.3448971
1	0	0	0	0	0	0	0	0	0	0	0	0	0	0	-4.769206766	0	0	0	0	0	0	0	0	0	0	0	0	0	0	R-HSA-174824	M100000000000000	1	0	69	9	267	27994	3.370786517	Reactome Gene Sets	6	Plasma lipoprotein assembly, remodeling, and clearance	13.67562286	213|335|338|345|1071|3931|4864|5360|8029	ALB|APOA1|APOB|APOC3|CETP|LCAT|NPC1|PLTP|CUBN	-5.955141545	-7.707004144		1.104496174	10.3448971
0	1	1	1	1	0	1	1	1	1	1	1	1	1	1	0	-7.563060712	-4.037015806	-5.03129253	-6.154402715	0	-6.332418306	-5.507442416	-6.086587882	-6.098994114	-7.704789053	-5.711106664	-5.711106664	-4.372978799	-5.03129253	GO:0032722	M011110111111111	13	0	61	5	38	27994	13.15789474	GO Biological Processes	19	positive regulation of chemokine production	60.38395168	3553|3565|3569|7124|9370	IL1B|IL4|IL6|TNF|ADIPOQ	-6.685074572	-7.704789053	19_GO:0048518 positive regulation of biological process	5.48361022	17.11804743
1	1	1	1	1	0	1	1	1	1	1	1	1	1	1	-4.307916005	-5.380407761	-6.252327597	-3.414932563	-6.857227889	0	-5.603792544	-5.881391513	-6.399583541	-5.313830912	-5.001969198	-4.835962082	-6.186363879	-5.453598826	-6.586035285	GO:0090276	M111110111111111	14	0	213	14	267	27994	5.243445693	GO Biological Processes	19	regulation of peptide hormone secretion	6.891315433	18|1803|2244|2641|2697|3091|3553|3569|3630|5879|5950|7124|9971|23410	ABAT|DPP4|FGB|GCG|GJA1|HIF1A|IL1B|IL6|INS|RAC1|RBP4|TNF|NR1H4|SIRT3	-5.951874403	-7.701532457	19_GO:0023052 signaling	1.364135108	8.46948596
0	1	1	1	1	0	1	1	1	1	1	1	1	1	1	0	-7.691262208	-5.40295464	-3.72505638	-7.483844172	0	-6.123509911	-6.499453355	-4.768028564	-7.398836556	-7.012901108	-6.807477834	-5.348564951	-5.972128625	-5.355015468	GO:0042129	M011110111111111	13	0	167	5	15	27994	33.33333333	GO Biological Processes	19	regulation of T cell proliferation	55.8762475	959|3553|3565|3569|3586	CD40LG|IL1B|IL4|IL6|IL10	-6.673794259	-7.691262208	19_GO:0008283 cell proliferation	12.17161239	16.46886635
0	1	1	1	1	0	1	1	1	1	1	1	1	1	1	0	-6.261690946	-5.970918917	-5.814598329	-6.472424924	0	-6.697009655	-5.661723464	-5.114222644	-6.402659128	-6.08531793	-5.916026687	-5.916026687	-4.923611964	-7.690245035	GO:0014013	M011110111111111	13	0	128	5	19	27994	26.31578947	GO Biological Processes	19	regulation of gliogenesis	57.55345395	3553|3569|5468|7040|7124	IL1B|IL6|PPARG|TGFB1|TNF	-6.673184301	-7.690245035	19_GO:0032502 developmental process	10.10226179	16.71257147
1	0	1	1	1	1	1	1	0	1	1	1	1	1	1	-4.292171968	0	-4.879945204	-3.408987449	-5.372582214	-3.557903079	-4.168260215	-4.577388783	0	-3.94240173	-4.992128775	-3.569617745	-6.174480001	-4.051313212	-4.929528042	GO:0016051	M101111110111111	13	0	214	14	267	27994	5.243445693	GO Biological Processes	19	carbohydrate biosynthetic process	6.859113025	229|231|2203|2538|2641|2819|3612|3630|5105|5106|5465|5950|7040|9370	ALDOB|AKR1B1|FBP1|G6PC|GCG|GPD1|IMPA1|INS|PCK1|PCK2|PPARA|RBP4|TGFB1|ADIPOQ	-5.927262898	-7.675822861	19_GO:0008152 metabolic process	1.364135108	8.443092617
0	1	1	1	1	0	1	1	0	1	1	1	1	1	1	0	-4.369138816	-5.937623188	-5.787718834	-6.438922717	0	-5.01605173	-7.143769981	0	-6.369182748	-7.661149944	-7.454251495	-7.454251495	-3.398013437	-7.656406635	ko04380	M011110110111111	12	0	130	6	38	27994	15.78947368	KEGG Pathway	24	Osteoclast differentiation	34.00080972	3553|5468|5599|6772|7040|7124	IL1B|PPARG|MAPK8|STAT1|TGFB1|TNF	-6.649549561	-7.661149944		5.91527881	13.90444139
1	1	1	1	1	0	1	1	1	1	1	1	1	1	1	-3.379687362	-6.920896619	-5.588806712	-6.593329142	-5.886592177	0	-6.018746633	-5.403409235	-7.653511374	-5.845385717	-5.657054635	-5.555992677	-5.555992677	-5.929157931	-6.593329142	GO:0051023	M111110111111111	14	0	19	3	9	27994	33.33333333	GO Biological Processes	19	regulation of immunoglobulin secretion	491.122807	959|3569|7124	CD40LG|IL6|TNF	-6.643916048	-7.653511374	19_GO:0002376 immune system process	15.71348403	38.32480786
0	1	1	0	1	0	1	1	1	1	1	1	1	1	1	0	-6.920896619	-5.588806712	0	-5.886592177	0	-6.018746633	-5.403409235	-7.653511374	-5.845385717	-5.657054635	-5.555992677	-5.555992677	-5.929157931	-6.593329142	GO:0060252	M011010111111111	12	0	19	3	9	27994	33.33333333	GO Biological Processes	19	positive regulation of glial cell proliferation	491.122807	3553|3569|7124	IL1B|IL6|TNF	-6.643916048	-7.653511374	19_GO:0008283 cell proliferation	15.71348403	38.32480786
0	1	1	1	1	1	1	1	0	1	1	1	1	1	1	0	-4.845739142	-6.770515204	-5.917123331	-6.062903902	-4.611422891	-6.332033405	-7.639344611	0	-3.432920037	-6.932257128	-6.693068952	-6.693068952	-4.796783053	-5.917123331	GO:0032409	M011111110111111	13	0	291	8	46	27994	17.39130435	GO Biological Processes	19	regulation of transporter activity	16.73031525	154|1131|3630|4318|4878|5444|5468|6347	ADRB2|CHRM3|INS|MMP9|NPPA|PON1|PPARG|CCL2	-6.632342096	-7.639344611	19_GO:0065007 biological regulation	5.588561625	10.94331223
1	0	1	0	1	1	1	1	0	1	1	1	1	1	1	-4.351323252	0	-6.105322961	0	-4.591117648	-5.445891052	-4.722191464	-5.856966234	0	-4.55027134	-4.363740554	-4.263758401	-6.06131167	-4.63332322	-5.293169835	GO:1904707	M101011110111111	12	0	50	8	267	27994	2.996254682	GO Biological Processes	19	positive regulation of vascular smooth muscle cell proliferation	16.77543071	183|1906|2697|3586|4318|4835|7124|9510	AGT|EDN1|GJA1|IL10|MMP9|NQO2|TNF|ADAMTS1	-5.887428361	-7.630539137	19_GO:0008283 cell proliferation	1.043345107	10.95597047
1	0	0	0	0	0	0	0	0	0	1	0	0	0	0	-5.028377196	0	0	0	0	0	0	0	0	0	-3.546635403	0	0	0	0	GO:0034308	M100000000010000	2	0	94	10	267	27994	3.745318352	GO Biological Processes	19	primary alcohol metabolic process	11.1538768	231|1544|1576|1577|1585|2819|5950|6817|8574|79153	AKR1B1|CYP1A2|CYP3A4|CYP3A5|CYP11B2|GPD1|RBP4|SULT1A1|AKR7A2|GDPD3	-5.887082658	-7.628032762	19_GO:0008152 metabolic process	1.16198272	9.676596378
1	0	1	0	0	0	0	1	0	0	1	1	1	0	0	-6.906965452	0	-2.230419962	0	0	0	0	-2.840103777	0	0	-2.310815409	-3.070061045	-2.192010914	0	0	GO:0036230	M101000010011100	6	0	509	21	267	27994	7.865168539	GO Biological Processes	19	granulocyte activation	4.325688175	12|30|567|718|1471|1776|3043|3240|3417|3576|3685|4057|4318|4353|4893|5265|5879|6590|23406|25840|55754	SERPINA3|ACAA1|B2M|C3|CST3|DNASE1L3|HBB|HP|IDH1|CXCL8|ITGAV|LTF|MMP9|MPO|NRAS|SERPINA1|RAC1|SLPI|COTL1|METTL7A|TMEM30A	-5.880878406	-7.620752191	19_GO:0002376 immune system process	1.647442664	7.43055851
1	0	1	0	1	0	1	1	0	1	1	1	1	1	0	-3.990439677	0	-5.209212906	0	-4.259088642	0	-3.052566277	-4.904265963	0	-4.205188537	-5.322194367	-3.829354552	-3.829354552	-5.776530513	0	GO:0071347	M101010110111110	10	0	183	13	267	27994	4.868913858	GO Biological Processes	19	cellular response to interleukin-1	7.448107898	958|1051|1906|2244|2634|3091|3553|3569|3576|5105|6347|6356|6662	CD40|CEBPB|EDN1|FGB|GBP2|HIF1A|IL1B|IL6|CXCL8|PCK1|CCL2|CCL11|SOX9	-5.85224497	-7.591045097	19_GO:0050896 response to stimulus	1.317108773	8.587731349
1	0	1	1	1	1	1	1	0	0	1	1	1	0	1	-2.225908316	0	-4.37726156	-7.576272096	-4.672445062	-5.527741264	-4.803623352	-5.966387003	0	0	-6.306653475	-4.344772652	-6.170918305	0	-5.374950279	GO:0045776	M101111110011101	11	0	47	4	19	27994	21.05263158	GO Biological Processes	19	negative regulation of blood pressure	125.3930571	154|4846|5465|9370	ADRB2|NOS3|PPARA|ADIPOQ	-6.580652555	-7.576272096	19_GO:0032501 multicellular organismal process	9.352877017	22.24303001
1	1	1	1	1	1	1	1	0	1	1	1	1	1	1	-2.079698337	-4.46047057	-4.904876204	-5.435548828	-6.813105605	-2.884356798	-5.759806611	-5.679750019	0	-4.190825065	-7.570279824	-6.032165559	-6.032165559	-3.169289159	-4.025143736	GO:2000146	M111111110111111	14	0	365	8	38	27994	21.05263158	GO Biological Processes	19	negative regulation of cell motility	16.14650324	1803|3565|5054|5468|6347|7040|7124|9370	DPP4|IL4|SERPINE1|PPARG|CCL2|TGFB1|TNF|ADIPOQ	-6.57524102	-7.570279824	19_GO:0040011 locomotion	6.613482763	10.73878718
1	0	0	0	0	0	0	0	0	0	0	0	0	0	0	-7.568046159	0	0	0	0	0	0	0	0	0	0	0	0	0	0	GO:0006732	M100000000000000	1	0	408	17	219	27994	7.762557078	GO Biological Processes	19	coenzyme metabolic process	5.326103501	229|2203|2326|2348|2819|3091|3417|4907|5465|7298|8529|10135|10249|51181|51268|55856|60496	ALDOB|FBP1|FMO1|FOLR1|GPD1|HIF1A|IDH1|NT5E|PPARA|TYMS|CYP4F2|NAMPT|GLYAT|DCXR|PIPOX|ACOT13|AASDHPPT	-6.573394082	-7.568046159	19_GO:0008152 metabolic process	1.808147991	7.816320644
0	1	0	0	1	0	1	1	0	1	1	1	0	0	0	0	-7.563819998	0	0	-6.528130781	0	-6.660529582	-6.043807728	0	-6.486842876	-6.298104588	-6.196798322	0	0	0	GO:0045080	M010010110111000	7	0	12	3	15	27994	20	GO Biological Processes	19	positive regulation of chemokine biosynthetic process	466.5666667	3553|3565|7124	IL1B|IL4|TNF	-6.570152244	-7.563819998	19_GO:0048518 positive regulation of biological process	10.32795559	37.34972279
0	0	1	1	1	0	1	1	0	1	1	1	1	1	1	0	0	-6.277987234	-4.250794586	-5.111977187	0	-3.686892596	-7.554221163	0	-6.711263352	-6.392824887	-4.674249708	-6.222875742	-6.853664298	-6.062156426	GO:1904659	M001110110111111	11	0	111	6	46	27994	13.04347826	GO Biological Processes	19	glucose transmembrane transport	32.89541716	1906|1909|3553|3630|5579|7124	EDN1|EDNRA|IL1B|INS|PRKCB|TNF	-6.561882245	-7.554221163	19_GO:0051179 localization	4.965567311	13.65992445
1	0	0	0	0	0	0	0	0	0	0	0	0	0	0	-7.550530068	0	0	0	0	0	0	0	0	0	0	0	0	0	0	GO:0008652	M100000000000000	1	0	87	9	219	27994	4.109589041	GO Biological Processes	19	cellular amino acid biosynthetic process	13.22342938	18|189|445|586|2628|5053|5352|51733|60496	ABAT|AGXT|ASS1|BCAT1|GATM|PAH|PLOD2|UPB1|AASDHPPT	-6.559151342	-7.550530068	19_GO:0008152 metabolic process	1.341419854	10.13948422
1	1	1	0	1	0	1	1	0	1	1	1	1	1	1	-3.218310868	-5.660576908	-5.642541908	0	-6.34007952	0	-4.140284517	-7.54362004	0	-5.010693441	-7.030631943	-6.757210017	-5.566968796	-5.176767545	-2.539815169	GO:0043900	M111010110111111	12	0	429	9	46	27994	19.56521739	GO Biological Processes	19	regulation of multi-organism process	12.76710246	1401|3553|3565|3576|4057|6590|6772|7124|7422	CRP|IL1B|IL4|CXCL8|LTF|SLPI|STAT1|TNF|VEGFA	-6.553301126	-7.54362004	19_GO:0051704 multi-organism process	5.849050476	9.964315116
0	1	1	0	1	0	1	1	1	1	1	1	1	1	1	0	-6.2561669	-4.927565813	0	-5.224235337	0	-7.542827526	-4.743004993	-6.987943681	-5.183168395	-4.995534793	-6.917051619	-4.894891238	-5.266661568	-5.929157931	GO:0002675	M011010111111111	12	0	31	4	29	27994	13.79310345	GO Biological Processes	19	positive regulation of acute inflammatory response	124.5561735	3553|3569|6863|7124	IL1B|IL6|TAC1|TNF	-6.55307361	-7.542827526	19_GO:0048518 positive regulation of biological process	6.403287523	22.16510152
1	1	1	0	1	0	1	1	0	1	1	1	1	1	1	-2.310861073	-6.936660624	-3.579081947	0	-7.313016278	0	-7.539190465	-6.494906884	0	-5.478399115	-5.227336317	-5.093086966	-3.547055787	-3.912336782	-4.567030806	GO:0042509	M111010110111111	12	0	87	5	29	27994	17.24137931	GO Biological Processes	19	regulation of tyrosine phosphorylation of STAT protein	55.47760602	3565|3569|3596|7124|7422	IL4|IL6|IL13|TNF|VEGFA	-6.550870163	-7.539190465	19_GO:0023052 signaling	7.014450037	16.38843088
1	0	0	0	0	0	0	0	0	0	0	0	1	0	0	-5.330828707	0	0	0	0	0	0	0	0	0	0	0	-7.536124694	0	0	GO:1903596	M100000000000100	2	0	5	3	41	27994	7.317073171	GO Biological Processes	19	regulation of gap junction assembly	409.6682927	183|1636|3553	AGT|ACE|IL1B	-6.54799483	-7.536124694	19_GO:0071840 cellular component organization or biogenesis	4.067023114	34.99972989
1	0	1	1	1	0	1	1	0	1	1	1	1	1	1	-3.863836176	0	-5.682958818	-2.557092367	-6.381148984	0	-4.169143853	-6.39616174	0	-6.283267622	-4.676506739	-4.481266373	-6.803798495	-4.024360553	-5.124244516	GO:0001558	M101110110111111	12	0	423	19	267	27994	7.116104869	GO Biological Processes	19	regulation of cell growth	4.70941465	183|185|1906|2203|2335|2697|3630|4088|4092|4878|5465|5468|5967|6696|7037|7040|7422|8829|10591	AGT|AGTR1|EDN1|FBP1|FN1|GJA1|INS|SMAD3|SMAD7|NPPA|PPARA|PPARG|REG1A|SPP1|TFRC|TGFB1|VEGFA|NRP1|DNPH1	-5.78787807	-7.522409912	19_GO:0040007 growth	1.573387693	7.543592481
1	1	1	1	1	0	1	1	1	1	1	1	1	1	1	-3.689194507	-5.058109665	-7.137144782	-3.177409988	-6.377858108	0	-5.206178409	-6.699496156	-6.073999838	-6.294047569	-4.609456255	-4.445145482	-5.712254616	-6.464694643	-6.182732131	GO:0030072	M111110111111111	14	0	257	15	267	27994	5.617977528	GO Biological Processes	19	peptide hormone secretion	6.119442137	18|1803|1906|2244|2641|2697|3091|3553|3569|3630|5879|5950|7124|9971|23410	ABAT|DPP4|EDN1|FGB|GCG|GJA1|HIF1A|IL1B|IL6|INS|RAC1|RBP4|TNF|NR1H4|SIRT3	-5.786463555	-7.519934848	19_GO:0023052 signaling	1.40922068	8.090742301
0	1	1	1	1	1	1	1	1	1	1	1	1	1	1	0	-6.410567245	-5.373772698	-2.974807035	-4.649419999	-3.12168775	-4.86727041	-7.514681598	-5.794992404	-5.886003419	-5.509037293	-5.308989439	-6.584214598	-6.055453643	-7.441700275	GO:0031098	M011111111111111	14	0	302	8	46	27994	17.39130435	GO Biological Processes	19	stress-activated protein kinase signaling cascade	16.12093291	231|959|1906|3553|4878|5599|7124|7422	AKR1B1|CD40LG|EDN1|IL1B|NPPA|MAPK8|TNF|VEGFA	-6.529019862	-7.514681598	19_GO:0023052 signaling	5.588561625	10.71847914
0	1	1	1	1	0	1	1	0	1	1	1	1	1	1	0	-4.282525496	-5.794128707	-5.671790876	-6.294499214	0	-4.901238827	-6.970799633	0	-6.224875455	-7.487222876	-7.280683324	-7.280683324	-3.313066941	-7.510470306	hsa04380	M011110110111111	12	0	139	5	19	27994	26.31578947	KEGG Pathway	24	Osteoclast differentiation	52.99886407	3553|5468|5599|7040|7124	IL1B|PPARG|MAPK8|TGFB1|TNF	-6.526320476	-7.510470306		10.10226179	16.01644586
1	0	0	0	0	1	0	0	0	0	1	1	0	0	0	-5.204614884	0	0	0	0	-4.258672964	0	0	0	0	-3.194526333	-3.097107434	0	0	0	GO:0006721	M100001000011000	4	0	124	11	267	27994	4.119850187	GO Biological Processes	19	terpenoid metabolic process	9.300894044	231|335|338|345|1544|1576|1577|5919|5950|6382|55937	AKR1B1|APOA1|APOB|APOC3|CYP1A2|CYP3A4|CYP3A5|RARRES2|RBP4|SDC1|APOM	-5.767916942	-7.500330269	19_GO:0008152 metabolic process	1.21632444	9.090675178
1	0	0	0	0	0	0	0	0	0	0	0	0	0	0	-4.268117204	0	0	0	0	0	0	0	0	0	0	0	0	0	0	GO:0055078	M100000000000000	1	0	52	8	267	27994	2.996254682	GO Biological Processes	19	sodium ion homeostasis	16.13022184	183|185|1579|1585|1906|6557|6863|8529	AGT|AGTR1|CYP4A11|CYP11B2|EDN1|SLC12A1|TAC1|CYP4F2	-5.762831651	-7.491038703	19_GO:0065007 biological regulation	1.043345107	10.71635606
1	1	1	1	1	1	1	1	0	1	1	1	1	1	1	-4.646116072	-2.303835224	-5.403488147	-2.006239571	-5.068162069	-3.224052003	-3.249601441	-5.924467448	0	-3.937773993	-5.58184131	-4.324276136	-5.318344394	-2.217442027	-4.173078502	GO:0048729	M111111110111111	14	0	668	24	267	27994	8.988764045	GO Biological Processes	19	tissue morphogenesis	3.766938034	133|183|1072|1906|1909|2348|2697|3091|3586|3627|4088|4092|4846|5879|5898|6356|6662|6772|7040|7124|7422|8829|9245|64750	ADM|AGT|CFL1|EDN1|EDNRA|FOLR1|GJA1|HIF1A|IL10|CXCL10|SMAD3|SMAD7|NOS3|RAC1|RALA|CCL11|SOX9|STAT1|TGFB1|TNF|VEGFA|NRP1|GCNT3|SMURF2	-5.762579782	-7.487974317	19_GO:0032502 developmental process	1.750418383	7.102782957
1	0	0	0	0	0	0	1	0	0	0	0	1	0	0	-3.563998751	0	0	0	0	0	0	-5.194443414	0	0	0	0	-5.397365124	0	0	hsa04924	M100000010000100	3	0	73	9	267	27994	3.370786517	KEGG Pathway	24	Renin secretion	12.92627366	154|183|185|189|1636|1906|1909|4878|5972	ADRB2|AGT|AGTR1|AGXT|ACE|EDN1|EDNRA|NPPA|REN	-5.762579782	-7.48765865		1.104496174	10.01220257
0	0	1	1	1	0	1	1	0	1	1	1	1	1	1	0	0	-6.220378406	-4.216294091	-5.066061443	0	-3.652739577	-7.484731167	0	-6.653383433	-6.335138636	-4.628667627	-6.165305617	-6.795706869	-6.015757455	GO:0008645	M001110110111111	11	0	114	6	46	27994	13.04347826	GO Biological Processes	19	hexose transmembrane transport	32.02974828	1906|1909|3553|3630|5579|7124	EDN1|EDNRA|IL1B|INS|PRKCB|TNF	-6.504898975	-7.484731167	19_GO:0051179 localization	4.965567311	13.46829326
1	1	1	0	1	0	1	1	0	1	1	1	1	1	1	-2.258808433	-6.877152359	-3.53569146	0	-7.238725831	0	-7.464783685	-6.421158788	0	-5.419560484	-5.168683314	-5.034545262	-3.503699924	-3.868634233	-4.522910914	GO:0007260	M111010110111111	12	0	90	5	29	27994	17.24137931	GO Biological Processes	19	tyrosine phosphorylation of STAT protein	53.62835249	3565|3569|3596|7124|7422	IL4|IL6|IL13|TNF|VEGFA	-6.487118884	-7.464783685	19_GO:0023052 signaling	7.014450037	16.103642
0	0	1	0	1	0	0	1	0	0	1	1	1	1	0	0	0	-5.564828858	0	-5.963556124	0	0	-5.317809493	0	0	-7.464192836	-5.52104052	-5.52104052	-4.231462832	0	GO:0002548	M001010010011110	7	0	68	5	38	27994	13.15789474	GO Biological Processes	19	monocyte chemotaxis	54.16795666	3569|3627|5054|6347|6356	IL6|CXCL10|SERPINE1|CCL2|CCL11	-6.487118884	-7.464192836	19_GO:0040011 locomotion	5.48361022	16.18374638
1	0	1	0	1	0	0	0	0	0	1	1	1	0	0	-4.225607237	0	-3.118585947	0	-3.406556767	0	0	0	0	0	-3.184381886	-4.471641141	-3.086997484	0	0	R-HSA-381426	M101010000011100	6	0	125	11	267	27994	4.119850187	Reactome Gene Sets	6	Regulation of Insulin-like Growth Factor (IGF) transport and uptake by Insulin-like Growth Factor Binding Proteins (IGFBPs)	9.226486891	213|335|338|718|1471|2335|3569|5265|5340|6696|8542	ALB|APOA1|APOB|C3|CST3|FN1|IL6|SERPINA1|PLG|SPP1|APOL1	-5.740616193	-7.463969801		1.21632444	9.045605334
1	0	1	0	1	0	0	1	0	1	1	0	1	1	1	-5.206863689	0	-2.594042996	0	-3.040034912	0	0	-3.117785923	0	-2.115107894	-2.694595595	0	-3.392625052	-2.212905128	-2.002710721	GO:0048589	M101010010110111	9	0	670	24	267	27994	8.988764045	GO Biological Processes	19	developmental growth	3.755693443	133|154|183|825|1906|2335|2538|2690|2697|4088|4092|4878|5340|5465|5950|5967|6356|6662|6696|7298|7422|8829|10551|10631	ADM|ADRB2|AGT|CAPN3|EDN1|FN1|G6PC|GHR|GJA1|SMAD3|SMAD7|NPPA|PLG|PPARA|RBP4|REG1A|CCL11|SOX9|SPP1|TYMS|VEGFA|NRP1|AGR2|POSTN	-5.740616193	-7.463622052	19_GO:0040007 growth	1.750418383	7.084758932
1	1	1	1	1	0	1	1	1	1	1	1	1	1	1	-3.186005926	-6.720118712	-5.388901244	-6.392690876	-5.68640761	0	-5.818457385	-5.203713041	-7.45252397	-5.645236042	-5.4570794	-5.356122091	-5.356122091	-5.728938472	-6.392690876	GO:0048305	M111110111111111	14	0	22	3	9	27994	33.33333333	GO Biological Processes	19	immunoglobulin secretion	424.1515152	959|3569|7124	CD40LG|IL6|TNF	-6.477706138	-7.45252397	19_GO:0002376 immune system process	15.71348403	35.60646032
0	1	1	1	1	0	1	1	0	1	1	1	1	1	1	0	-4.245855636	-5.73344077	-7.448697196	-6.233398446	0	-6.457401907	-5.425404904	0	-6.163826329	-7.413655079	-5.678741904	-7.207275022	-4.733961871	-7.448697196	GO:0045598	M011110110111111	12	0	143	5	19	27994	26.31578947	GO Biological Processes	19	regulation of fat cell differentiation	51.51637836	3569|5468|7040|7124|9370	IL6|PPARG|TGFB1|TNF|ADIPOQ	-6.474984915	-7.448697196	19_GO:0032502 developmental process	10.10226179	15.78324523
0	0	1	1	1	0	1	1	0	1	1	1	1	1	1	0	0	-6.18284388	-4.193807167	-5.036141697	0	-3.630484274	-7.439459816	0	-6.615668191	-6.297552497	-4.598970294	-6.127796889	-6.757939956	-5.985515576	GO:0015749	M001110110111111	11	0	116	6	46	27994	13.04347826	GO Biological Processes	19	monosaccharide transmembrane transport	31.47751124	1906|1909|3553|3630|5579|7124	EDN1|EDNRA|IL1B|INS|PRKCB|TNF	-6.468502405	-7.439459816	19_GO:0051179 localization	4.965567311	13.34461223
1	0	0	0	0	0	0	0	0	0	0	0	0	0	0	-6.499377193	0	0	0	0	0	0	0	0	0	0	0	0	0	0	R-HSA-196854	M100000000000000	1	0	189	13	267	27994	4.868913858	Reactome Gene Sets	6	Metabolism of vitamins and cofactors	7.211660028	335|338|345|2644|3417|4846|4907|5950|6382|8029|10135|55937|60496	APOA1|APOB|APOC3|GCHFR|IDH1|NOS3|NT5E|RBP4|SDC1|CUBN|NAMPT|APOM|AASDHPPT	-5.70483823	-7.424753012		1.317108773	8.408258251
1	1	1	0	1	1	1	1	0	1	1	1	1	1	1	-3.949410826	-4.521951093	-6.213934667	0	-5.584278003	-2.929619446	-4.548099517	-7.002948854	0	-5.50173039	-6.374019432	-7.415491391	-6.1373166	-7.022363719	-2.783892612	GO:0042742	M111011110111111	13	0	352	8	41	27994	19.51219512	GO Biological Processes	19	defense response to bacterium	15.51773836	1401|3240|3569|3586|4353|5054|6590|7124	CRP|HP|IL6|IL10|MPO|SERPINE1|SLPI|TNF	-6.447452391	-7.415491391	19_GO:0051704 multi-organism process	6.189081168	10.49755126
0	1	1	0	1	0	1	1	0	1	1	1	1	1	1	0	-4.349372841	-4.422067618	0	-6.405950924	0	-4.989841019	-4.179790216	0	-6.336236781	-4.51165198	-4.379070024	-7.414619343	-4.870868533	-5.761260316	GO:0050663	M011010110111111	11	0	132	6	41	27994	14.63414634	GO Biological Processes	19	cytokine secretion	31.03547672	183|2335|3569|3586|3630|7124	AGT|FN1|IL6|IL10|INS|TNF	-6.446762095	-7.414619343	19_GO:0051179 localization	5.519933711	13.24700771
1	0	1	1	1	0	1	1	0	1	1	1	1	1	1	-4.080682797	0	-4.747415508	-3.328654379	-5.238610632	0	-2.778265101	-4.445937685	0	-3.836597072	-6.216977914	-4.69381048	-7.414380701	-3.945163716	-4.821301889	GO:0032869	M101110110111111	12	0	228	7	41	27994	17.07317073	GO Biological Processes	19	cellular response to insulin stimulus	20.96255884	183|3553|3630|5468|5579|6772|9370	AGT|IL1B|INS|PPARG|PRKCB|STAT1|ADIPOQ	-6.446705128	-7.414380701	19_GO:0050896 response to stimulus	5.876418177	11.591227
1	0	0	0	0	0	0	0	0	0	0	0	0	0	0	-5.940283787	0	0	0	0	0	0	0	0	0	0	0	0	0	0	GO:0090277	M100000000000000	1	0	99	10	267	27994	3.745318352	GO Biological Processes	19	positive regulation of peptide hormone secretion	10.59054969	18|2244|2641|2697|3091|3630|5879|5950|9971|23410	ABAT|FGB|GCG|GJA1|HIF1A|INS|RAC1|RBP4|NR1H4|SIRT3	-5.691988277	-7.409854496	19_GO:0048518 positive regulation of biological process	1.16198272	9.380518102
0	0	1	0	1	0	1	1	0	1	1	1	1	1	1	0	0	-6.035982161	0	-6.436295536	0	-6.614645935	-5.787774108	0	-6.380775355	-6.12754491	-5.991995655	-5.991995655	-4.581838238	-7.395985032	GO:0050999	M001010110111111	10	0	52	4	19	27994	21.05263158	GO Biological Processes	19	regulation of nitric-oxide synthase activity	113.3360324	3553|3630|4846|7124	IL1B|INS|NOS3|TNF	-6.431068896	-7.395985032	19_GO:0050789 regulation of biological process	9.352877017	21.13043723
0	0	1	1	1	0	1	1	0	1	1	1	1	1	1	0	0	-6.145978115	-4.171714428	-5.006752199	0	-3.608623135	-7.394998254	0	-6.57862172	-6.260635124	-4.569803185	-6.090956923	-6.720841815	-5.95580396	GO:0034219	M001110110111111	11	0	118	6	46	27994	13.04347826	GO Biological Processes	19	carbohydrate transmembrane transport	30.9439941	1906|1909|3553|3630|5579|7124	EDN1|EDNRA|IL1B|INS|PRKCB|TNF	-6.430579904	-7.394998254	19_GO:0051179 localization	4.965567311	13.22402845
1	1	1	0	1	0	1	1	0	1	1	1	1	1	1	-4.560900487	-5.085579279	-3.769748918	0	-4.062337154	0	-4.192541232	-3.588245738	0	-4.021780649	-3.83669805	-3.737584148	-3.737584148	-4.104252869	-4.760616917	GO:0031100	M111010110111111	12	0	75	9	267	27994	3.370786517	GO Biological Processes	19	animal organ regeneration	12.58157303	133|285|335|1051|3569|3586|5468|5967|7298	ADM|ANGPT2|APOA1|CEBPB|IL6|IL10|PPARG|REG1A|TYMS	-5.669235901	-7.383033758	19_GO:0032502 developmental process	1.104496174	9.855466001
1	1	1	1	1	1	1	1	1	1	1	1	1	1	1	-2.506524001	-4.668029546	-5.314034279	-6.693215561	-4.989052993	-3.178317345	-4.202744338	-5.82414571	-2.955948622	-4.894767263	-6.577919521	-5.229153417	-7.377989216	-5.08700483	-6.693215561	GO:0043065	M111111111111111	15	0	687	10	41	27994	24.3902439	GO Biological Processes	19	positive regulation of apoptotic process	9.938580609	183|959|3569|3586|4318|5468|5599|6347|7124|9370	AGT|CD40LG|IL6|IL10|MMP9|PPARG|MAPK8|CCL2|TNF|ADIPOQ	-6.415369935	-7.377989216	19_GO:0048518 positive regulation of biological process	6.706641035	9.08473728
0	1	1	1	1	0	1	1	0	1	1	1	1	1	1	0	-3.256187134	-5.308709731	-5.782314921	-5.903303031	0	-3.550456463	-6.151506712	0	-7.195900995	-5.443762168	-5.244032487	-6.5076517	-4.664920267	-7.374401374	GO:0018105	M011110110111111	12	0	310	6	19	27994	31.57894737	GO Biological Processes	19	peptidyl-serine phosphorylation	28.51680815	3569|5579|5599|7040|7124|7422	IL6|PRKCB|MAPK8|TGFB1|TNF|VEGFA	-6.412678841	-7.374401374	19_GO:0008152 metabolic process	10.66392053	12.69641056
1	1	1	0	1	0	1	1	1	1	1	1	1	1	1	-3.591881299	-4.117114855	-4.118034138	0	-4.507862989	0	-6.242517799	-5.213808595	-4.840025519	-4.453654394	-4.206977509	-5.466179946	-5.466179946	-4.563947282	-3.796007625	GO:0050729	M111010111111111	13	0	158	12	267	27994	4.494382022	GO Biological Processes	19	positive regulation of inflammatory response	7.963020907	183|185|718|1051|1652|3553|3569|4878|5054|6863|7099|7124	AGT|AGTR1|C3|CEBPB|DDT|IL1B|IL6|NPPA|SERPINE1|TAC1|TLR4|TNF	-5.659039455	-7.371826149	19_GO:0048518 positive regulation of biological process	1.267925748	8.612946317
1	0	1	0	1	0	0	1	0	1	1	1	1	1	0	-2.785000755	0	-7.020849498	0	-5.26810162	0	0	-6.771004962	0	-7.36755267	-5.03933136	-4.938652958	-4.938652958	-5.310539473	0	GO:0000303	M101010010111110	9	0	30	4	33	27994	12.12121212	GO Biological Processes	19	response to superoxide	113.1070707	4353|4846|7124|7352	MPO|NOS3|TNF|UCP3	-6.406725035	-7.36755267	19_GO:0050896 response to stimulus	5.681435555	21.10567896
0	0	1	1	1	0	1	1	0	1	1	1	1	0	1	0	0	-4.220060406	-7.362091581	-4.514687212	0	-4.645656577	-4.037030403	0	-4.473875711	-6.093887138	-4.18764104	-5.958375059	0	-5.216286442	GO:0045599	M001110110111101	10	0	53	4	19	27994	21.05263158	GO Biological Processes	19	negative regulation of fat cell differentiation	111.1976167	3569|7040|7124|9370	IL6|TGFB1|TNF|ADIPOQ	-6.402335397	-7.362091581	19_GO:0048519 negative regulation of biological process	9.352877017	20.92693565
1	0	1	1	0	1	1	1	0	1	1	1	1	0	1	-3.159631688	0	-3.038213325	-2.966550937	0	-3.113385463	-3.582714139	-4.993636191	0	-3.361284721	-2.092674275	-4.099683793	-4.099683793	0	-2.966550937	GO:1903522	M101101110111101	11	0	304	16	267	27994	5.992509363	GO Biological Processes	19	regulation of blood circulation	5.518233787	133|183|185|1129|1131|1636|1889|1906|2034|2244|2697|4092|4846|4878|6863|59272	ADM|AGT|AGTR1|CHRM2|CHRM3|ACE|ECE1|EDN1|EPAS1|FGB|GJA1|SMAD7|NOS3|NPPA|TAC1|ACE2	-5.645136625	-7.355908028	19_GO:0032501 multicellular organismal process	1.452546218	7.77271823
1	0	0	0	0	0	1	0	0	1	0	0	0	0	0	-5.720017764	0	0	0	0	0	-3.002000472	0	0	-2.786938381	0	0	0	0	0	GO:0046486	M100000100100000	3	0	434	19	267	27994	7.116104869	GO Biological Processes	19	glycerolipid metabolic process	4.590051606	335|338|345|350|718|1071|2168|2538|2819|3612|3931|5105|5106|5444|5920|9107|9926|9971|79153	APOA1|APOB|APOC3|APOH|C3|CETP|FABP1|G6PC|GPD1|IMPA1|LCAT|PCK1|PCK2|PON1|PLAAT4|MTMR6|LPGAT1|NR1H4|GDPD3	-5.636766943	-7.346534196	19_GO:0008152 metabolic process	1.573387693	7.396646462
0	1	1	1	1	0	1	1	0	1	1	1	1	1	1	0	-3.840017274	-3.757344752	-3.520672568	-7.070772581	0	-7.343694442	-6.091775434	0	-5.490078392	-6.602143018	-5.010458512	-5.010458512	-4.199044169	-5.079930001	GO:0050728	M011110110111111	12	0	196	6	29	27994	20.68965517	GO Biological Processes	19	negative regulation of inflammatory response	29.55031668	3565|3586|3596|3630|5465|5468	IL4|IL10|IL13|INS|PPARA|PPARG	-6.386250706	-7.343694442	19_GO:0048519 negative regulation of biological process	7.522159645	12.91660859
0	1	1	1	1	0	1	1	1	1	1	1	1	1	1	0	-7.34341622	-5.064474954	-3.520672568	-7.070772581	0	-5.780917312	-6.091775434	-4.560276022	-6.986150748	-6.602143018	-6.397875414	-5.010458512	-5.630284804	-5.079930001	GO:0042098	M011110111111111	13	0	196	5	15	27994	33.33333333	GO Biological Processes	19	T cell proliferation	47.60884354	959|3553|3565|3569|3586	CD40LG|IL1B|IL4|IL6|IL10	-6.386149856	-7.34341622	19_GO:0008283 cell proliferation	12.17161239	15.16155847
1	0	0	0	0	0	0	0	0	0	0	0	0	0	0	-7.336348126	0	0	0	0	0	0	0	0	0	0	0	0	0	0	hsa04146	M100000000000000	1	0	92	9	219	27994	4.109589041	KEGG Pathway	24	Peroxisome	12.50476474	30|189|1610|3417|5827|6648|10249|51179|51268	ACAA1|AGXT|DAO|IDH1|PXMP2|SOD2|GLYAT|HAO2|PIPOX	-6.380144473	-7.336348126		1.341419854	9.814625539
1	1	1	0	1	0	1	1	0	1	1	1	1	0	1	-2.918592821	-4.696871918	-3.388571697	0	-6.986748806	0	-7.212380147	-6.171169974	0	-5.219971733	-4.969774975	-4.836044846	-3.356707013	0	-4.373117973	GO:0002702	M111010110111101	11	0	101	10	267	27994	3.745318352	GO Biological Processes	19	positive regulation of production of molecular mediator of immune response	10.38083584	567|958|3553|3565|3569|3596|5950|7037|7040|7099	B2M|CD40|IL1B|IL4|IL6|IL13|RBP4|TFRC|TGFB1|TLR4	-5.620298242	-7.326071954	19_GO:0002376 immune system process	1.16198272	9.26794656
1	1	1	1	1	1	1	1	1	1	1	1	1	1	1	-2.458904266	-4.640866508	-5.272608887	-6.654968095	-4.952408013	-3.157124294	-4.171489797	-5.777692506	-2.939602646	-4.858244884	-6.530453844	-5.187852551	-7.325095913	-5.050237151	-6.654968095	GO:0043068	M111111111111111	15	0	696	10	41	27994	24.3902439	GO Biological Processes	19	positive regulation of programmed cell death	9.81006448	183|959|3569|3586|4318|5468|5599|6347|7124|9370	AGT|CD40LG|IL6|IL10|MMP9|PPARG|MAPK8|CCL2|TNF|ADIPOQ	-6.369753423	-7.325095913	19_GO:0048518 positive regulation of biological process	6.706641035	9.01406593
1	1	1	1	1	0	1	1	0	1	1	1	1	1	1	-3.884465263	-5.161158359	-7.315458845	-3.253286665	-3.790615401	0	-5.333159788	-6.87658855	0	-5.044694115	-3.495933672	-3.367408226	-4.569810377	-6.617988157	-4.719726229	GO:2000116	M111110110111111	13	0	242	7	40	27994	17.5	GO Biological Processes	19	regulation of cysteine-type endopeptidase activity	20.24359504	885|2168|4057|4318|5468|7124|7422	CCK|FABP1|LTF|MMP9|PPARG|TNF|VEGFA	-6.363304997	-7.315458845	19_GO:0050789 regulation of biological process	6.00780742	11.37311645
1	0	0	0	0	0	0	0	0	0	0	0	0	0	0	-7.31064707	0	0	0	0	0	0	0	0	0	0	0	0	0	0	R-HSA-71291	M100000000000000	1	0	374	16	219	27994	7.305936073	Reactome Gene Sets	6	Metabolism of amino acids and derivatives	5.468512685	189|445|586|1610|1638|2628|3242|5053|5827|6224|6227|8659|9349|9380|51268|79814	AGXT|ASS1|BCAT1|DAO|DCT|GATM|HPD|PAH|PXMP2|RPS20|RPS21|ALDH4A1|RPL23|GRHPR|PIPOX|AGMAT	-6.359893045	-7.31064707		1.758497835	7.725146156
1	0	1	0	1	0	0	1	0	1	1	1	1	1	0	-2.743292871	0	-6.961298506	0	-5.224235337	0	0	-6.711528406	0	-7.307914816	-4.995534793	-4.894891238	-4.894891238	-5.266661568	0	GO:0000305	M101010010111110	9	0	31	4	33	27994	12.12121212	GO Biological Processes	19	response to oxygen radical	109.4584555	4353|4846|7124|7352	MPO|NOS3|TNF|UCP3	-6.358451759	-7.307914816	19_GO:0050896 response to stimulus	5.681435555	20.75667204
1	0	1	0	1	0	1	1	0	1	1	1	1	1	1	-4.149756431	0	-5.937026493	0	-4.466178663	0	-4.597078406	-5.689041414	0	-6.281559396	-4.239149476	-4.139341159	-5.893077158	-6.394401346	-5.167475962	GO:0051353	M101010110111111	11	0	55	8	267	27994	2.996254682	GO Biological Processes	19	positive regulation of oxidoreductase activity	15.25039156	183|185|1906|3091|3553|3630|7124|23410	AGT|AGTR1|EDN1|HIF1A|IL1B|INS|TNF|SIRT3	-5.588019361	-7.2928004	19_GO:0048518 positive regulation of biological process	1.043345107	10.38081915
0	1	1	1	1	1	1	1	1	1	1	1	1	1	1	0	-4.070188303	-5.442976922	-4.948079086	-2.745364564	-5.210241542	-5.18255865	-7.284596094	-5.070901397	-4.839059803	-4.47257433	-4.278801815	-5.367824344	-3.853925458	-6.365269915	GO:0003012	M011111111111111	14	0	460	9	46	27994	19.56521739	GO Biological Processes	19	muscle system process	11.90671078	154|1129|1131|1906|1909|3553|4846|4878|5465	ADRB2|CHRM2|CHRM3|EDN1|EDNRA|IL1B|NOS3|NPPA|PPARA	-6.338187657	-7.284596094	19_GO:0032501 multicellular organismal process	5.849050476	9.568995031
1	1	1	1	1	1	1	1	0	1	1	1	1	1	1	-4.051761099	-3.635366824	-4.729188288	-3.317597759	-6.660738967	-3.466143024	-6.932303464	-5.688062575	0	-6.576569362	-6.194821062	-5.991907738	-5.991907738	-2.682722226	-4.806402964	GO:0097191	M111111110111111	14	0	230	14	267	27994	5.243445693	GO Biological Processes	19	extrinsic apoptotic signaling pathway	6.381957336	183|2244|2730|3553|3565|3685|4088|4846|5054|7040|7124|8743|8829|10572	AGT|FGB|GCLM|IL1B|IL4|ITGAV|SMAD3|NOS3|SERPINE1|TGFB1|TNF|TNFSF10|NRP1|SIVA1	-5.579021635	-7.282812264	19_GO:0023052 signaling	1.364135108	8.042518385
0	0	0	0	1	0	1	1	0	1	1	1	0	0	0	0	0	0	0	-7.093109387	0	-7.272055256	-6.441810688	0	-4.983944751	-4.796601545	-4.696132171	0	0	0	GO:2000352	M000010110111000	6	0	36	4	29	27994	13.79310345	GO Biological Processes	19	negative regulation of endothelial cell apoptotic process	107.256705	3565|3586|3596|5054	IL4|IL10|IL13|SERPINE1	-6.329263808	-7.272055256	19_GO:0048519 negative regulation of biological process	6.403287523	20.54333052
1	1	1	1	1	1	1	1	0	1	1	1	1	1	1	-2.890871311	-4.305582982	-4.680582346	-5.242045325	-6.544494313	-2.770450763	-5.530402506	-5.417792695	0	-4.00364412	-7.263787296	-5.767836039	-5.767836039	-3.021308781	-3.871992946	GO:0051271	M111111110111111	14	0	400	8	38	27994	21.05263158	GO Biological Processes	19	negative regulation of cellular component movement	14.73368421	1803|3565|5054|5468|6347|7040|7124|9370	DPP4|IL4|SERPINE1|PPARG|CCL2|TGFB1|TNF|ADIPOQ	-6.321852614	-7.263787296	19_GO:0048519 negative regulation of biological process	6.613482763	10.19973121
1	0	0	1	0	0	1	1	0	1	1	1	1	0	1	-3.67898325	0	0	-6.894915946	0	0	-4.300910601	-3.695434947	0	-4.129871925	-5.630481414	-5.495563868	-7.260374668	0	-4.869682613	ko04920	M100100110111101	9	0	69	5	41	27994	12.19512195	KEGG Pathway	24	Adipocytokine signaling pathway	49.47684694	5443|5465|5599|7124|9370	POMC|PPARA|MAPK8|TNF|ADIPOQ	-6.319465879	-7.260374668		5.110465579	15.44062079
1	0	0	0	0	0	0	0	0	0	0	0	1	0	0	-7.257808099	0	0	0	0	0	0	0	0	0	0	0	-5.079727186	0	0	hsa04614	M100000000000100	2	0	27	6	219	27994	2.739726027	KEGG Pathway	24	Renin-angiotensin system	28.40588534	183|185|189|1636|5972|59272	AGT|AGTR1|AGXT|ACE|REN|ACE2	-6.317518178	-7.257808099		1.103060301	12.65093205
1	1	1	1	1	1	1	1	1	1	1	1	1	1	1	-2.237198001	-3.700140674	-4.817407705	-7.22344767	-5.499177733	-4.74546072	-4.637970947	-4.405535969	-4.69231782	-2.35001066	-4.971465859	-4.743800669	-4.743800669	-2.450126128	-7.22344767	GO:0022411	M111111111111111	15	0	574	7	19	27994	36.84210526	GO Biological Processes	19	cellular component disassembly	17.96790757	154|1803|3569|4318|5579|7040|7124	ADRB2|DPP4|IL6|MMP9|PRKCB|TGFB1|TNF	-6.288812226	-7.22344767	19_GO:0071840 cellular component organization or biogenesis	11.06647333	10.70451477
1	0	1	0	1	0	1	1	0	1	0	0	1	1	1	-5.32476977	0	-4.987152534	0	-2.123684185	0	-3.337116292	-4.627342413	0	-5.494646084	0	0	-4.923044845	-5.662740228	-2.780372116	GO:0046942	M101010110100111	9	0	353	17	267	27994	6.367041199	GO Biological Processes	19	carboxylic acid transport	5.049262077	18|183|189|885|1579|1636|1906|2168|2348|2697|3553|5465|5468|8529|9356|9971|59272	ABAT|AGT|AGXT|CCK|CYP4A11|ACE|EDN1|FABP1|FOLR1|GJA1|IL1B|PPARA|PPARG|CYP4F2|SLC22A6|NR1H4|ACE2	-5.521890952	-7.219786091	19_GO:0051179 localization	1.494264824	7.513032628
0	1	1	0	1	0	1	1	0	1	1	1	1	1	1	0	-6.675108618	-3.388571697	0	-6.986748806	0	-7.212380147	-6.171169974	0	-5.219971733	-4.969774975	-4.836044846	-3.356707013	-3.720370983	-4.373117973	GO:0042116	M011010110111111	11	0	101	5	29	27994	17.24137931	GO Biological Processes	19	macrophage activation	47.78764083	3565|3569|3586|3596|7124	IL4|IL6|IL10|IL13|TNF	-6.280931277	-7.212380147	19_GO:0002376 immune system process	7.014450037	15.169125
1	0	0	0	0	0	0	0	0	0	0	0	0	0	0	-6.075846983	0	0	0	0	0	0	0	0	0	0	0	0	0	0	R-HSA-166663	M100000000000000	1	0	23	6	267	27994	2.247191011	Reactome Gene Sets	6	Initial triggering of complement	27.35124573	629|715|716|718|1401|78989	CFB|C1R|C1S|C3|CRP|COLEC11	-5.50711989	-7.202749304		0.90704532	12.40623444
1	0	1	0	1	0	1	1	0	1	0	0	1	1	1	-5.311491607	0	-4.980182299	0	-2.120322573	0	-3.332491361	-4.620451521	0	-5.487582994	0	0	-4.91608785	-5.655650552	-2.776862136	GO:0015849	M101010110100111	9	0	354	17	267	27994	6.367041199	GO Biological Processes	19	organic acid transport	5.034998625	18|183|189|885|1579|1636|1906|2168|2348|2697|3553|5465|5468|8529|9356|9971|59272	ABAT|AGT|AGXT|CCK|CYP4A11|ACE|EDN1|FABP1|FOLR1|GJA1|IL1B|PPARA|PPARG|CYP4F2|SLC22A6|NR1H4|ACE2	-5.50711989	-7.202097026	19_GO:0051179 localization	1.494264824	7.497300432
1	1	1	1	1	1	1	1	1	1	1	1	1	1	1	-2.864970441	-5.994502951	-5.240796113	-4.068275368	-7.199798107	-3.140843021	-5.229576678	-5.742020799	-4.347436914	-7.071250979	-6.493994624	-6.190939882	-5.156136631	-5.021995613	-6.62557551	GO:0002250	M111111111111111	15	0	703	9	32	27994	28.125	GO Biological Processes	19	adaptive immune response	11.19959104	959|1401|3553|3565|3569|3586|5579|7040|7124	CD40LG|CRP|IL1B|IL4|IL6|IL10|PRKCB|TGFB1|TNF	-6.271678456	-7.199798107	19_GO:0002376 immune system process	7.948042949	9.265445205
1	1	1	1	1	1	1	1	1	1	1	1	1	1	1	-3.254785467	-3.519700168	-5.540548038	-3.098012245	-5.189315423	-2.196021733	-5.497208717	-6.07820684	-3.045098232	-5.094389455	-5.719676748	-5.455016861	-5.455016861	-5.287907982	-6.901844128	GO:0010638	M111111111111111	15	0	640	23	267	27994	8.61423221	GO Biological Processes	19	positive regulation of organelle organization	3.767919007	154|335|1072|1906|2641|2764|3091|3553|3630|4088|4318|5599|5879|6356|6382|6863|7124|7422|8743|8829|9141|23476|55604	ADRB2|APOA1|CFL1|EDN1|GCG|GMFB|HIF1A|IL1B|INS|SMAD3|MMP9|MAPK8|RAC1|CCL11|SDC1|TAC1|TNF|VEGFA|TNFSF10|NRP1|PDCD5|BRD4|CARMIL1	-5.503997146	-7.198005954	19_GO:0048518 positive regulation of biological process	1.717085572	6.951233149
0	0	0	1	1	0	0	1	0	1	1	1	1	0	0	0	0	0	-5.845385717	-5.140765407	0	0	-4.659860263	0	-7.194527073	-4.912204277	-4.811630405	-6.803862399	0	0	M240	M000110010111100	7	0	33	4	33	27994	12.12121212	Canonical Pathways	11	PID SYNDECAN 2 PATHWAY	102.8246097	2335|3576|5599|7040	FN1|CXCL8|MAPK8|TGFB1	-6.267566645	-7.194527073		5.681435555	20.10660363
1	0	0	0	0	0	0	1	0	0	0	1	0	0	0	-6.423357632	0	0	0	0	0	0	-2.06907551	0	0	0	-2.246548082	0	0	0	GO:0002283	M100000010001000	3	0	491	20	267	27994	7.490636704	GO Biological Processes	19	neutrophil activation involved in immune response	4.270730833	12|30|567|718|1471|1776|3043|3240|3417|3685|4057|4318|4353|4893|5265|5879|6590|23406|25840|55754	SERPINA3|ACAA1|B2M|C3|CST3|DNASE1L3|HBB|HP|IDH1|ITGAV|LTF|MMP9|MPO|NRAS|SERPINA1|RAC1|SLPI|COTL1|METTL7A|TMEM30A	-5.49937803	-7.192136959	19_GO:0002376 immune system process	1.611003865	7.17504168
1	1	1	1	1	1	1	1	0	1	1	1	1	1	1	-5.599001034	-4.129691885	-3.388594454	-2.497727134	-3.857617231	-2.64133539	-4.069986907	-3.103673762	0	-3.791919048	-4.558495677	-3.337753284	-3.337753284	-2.854093708	-5.022374957	GO:0048732	M111111110111111	14	0	444	19	267	27994	7.116104869	GO Biological Processes	19	gland development	4.486672065	335|445|1051|1396|1471|3091|3569|3586|4088|5105|5106|5967|6356|6662|7040|7124|7298|7422|8829	APOA1|ASS1|CEBPB|CRIP1|CST3|HIF1A|IL6|IL10|SMAD3|PCK1|PCK2|REG1A|CCL11|SOX9|TGFB1|TNF|TYMS|VEGFA|NRP1	-5.49937803	-7.191456638	19_GO:0032502 developmental process	1.573387693	7.267259985
0	1	1	1	1	0	1	1	0	1	1	1	1	1	1	0	-3.165866749	-5.131180786	-5.630114364	-5.723331819	0	-3.432678662	-5.944100019	0	-6.984433568	-5.265623425	-5.066808247	-6.298685175	-4.516284971	-7.190444305	GO:0018209	M011110110111111	12	0	333	6	19	27994	31.57894737	GO Biological Processes	19	peptidyl-serine modification	26.54717876	3569|5579|5599|7040|7124|7422	IL6|PRKCB|MAPK8|TGFB1|TNF|VEGFA	-6.264532196	-7.190444305	19_GO:0008152 metabolic process	10.66392053	12.22214974
1	0	0	0	0	0	0	0	0	0	0	0	0	0	0	-6.29780509	0	0	0	0	0	0	0	0	0	0	0	0	0	0	GO:0009749	M100000000000000	1	0	198	13	267	27994	4.868913858	GO Biological Processes	19	response to glucose	6.8838573	285|1285|2641|2697|2730|3091|3795|5105|5106|5879|9370|9971|55937	ANGPT2|COL4A3|GCG|GJA1|GCLM|HIF1A|KHK|PCK1|PCK2|RAC1|ADIPOQ|NR1H4|APOM	-5.496432721	-7.186589668	19_GO:0050896 response to stimulus	1.317108773	8.153282428
0	1	0	0	1	0	1	1	0	1	1	1	0	0	0	0	-5.983737874	0	0	-6.995812236	0	-7.174683654	-6.344860831	0	-4.912204277	-4.724977194	-4.624577467	0	0	0	GO:0032733	M010010110111000	7	0	38	4	29	27994	13.79310345	GO Biological Processes	19	positive regulation of interleukin-10 production	101.6116152	959|3565|3569|3596	CD40LG|IL4|IL6|IL13	-6.250854181	-7.174683654	19_GO:0048518 positive regulation of biological process	6.403287523	19.98567004
0	1	1	0	1	0	1	1	1	1	1	1	1	1	1	0	-6.442211977	-5.112448228	0	-5.409489597	0	-5.541364951	-4.927608652	-7.174268078	-5.368376164	-5.180510151	-5.079727186	-5.079727186	-5.451962322	-6.115016855	GO:0048143	M011010111111111	12	0	27	3	9	27994	33.33333333	GO Biological Processes	19	astrocyte activation	345.6049383	3553|3569|7124	IL1B|IL6|TNF	-6.25076687	-7.174268078	19_GO:0032502 developmental process	15.71348403	32.12652549
1	0	0	1	0	0	1	1	0	1	1	1	1	0	1	-3.592066851	0	0	-6.819913846	0	0	-4.245561382	-3.640675895	0	-4.074661768	-5.55618597	-5.421379839	-7.16661509	0	-4.813985205	hsa04920	M100100110111101	9	0	72	5	41	27994	12.19512195	KEGG Pathway	24	Adipocytokine signaling pathway	47.41531165	5443|5465|5599|7124|9370	POMC|PPARA|MAPK8|TNF|ADIPOQ	-6.244914917	-7.16661509		5.110465579	15.10277304
1	1	1	1	1	1	1	1	0	1	1	1	1	1	1	-2.269721353	-4.255692818	-4.608527767	-5.179729488	-6.458068283	-2.733801306	-5.456596279	-5.333647759	0	-3.943495528	-7.165200412	-5.682877986	-5.682877986	-2.973785625	-3.822698202	GO:0040013	M111111110111111	14	0	412	8	38	27994	21.05263158	GO Biological Processes	19	negative regulation of locomotion	14.30454778	1803|3565|5054|5468|6347|7040|7124|9370	DPP4|IL4|SERPINE1|PPARG|CCL2|TGFB1|TNF|ADIPOQ	-6.243955753	-7.165200412	19_GO:0040011 locomotion	6.613482763	10.03032148
0	1	1	1	1	1	1	1	1	1	1	1	1	1	1	0	-4.558655024	-6.18237375	-5.224457279	-3.825149113	-3.09302422	-5.146080903	-5.637329909	-5.879675252	-4.747844064	-6.386941018	-6.084773496	-7.165166028	-6.047124644	-6.539199396	GO:0007268	M011111111111111	14	0	724	10	41	27994	24.3902439	GO Biological Processes	19	chemical synaptic transmission	9.430669721	154|183|1129|1131|3553|3630|5579|6347|7124|9370	ADRB2|AGT|CHRM2|CHRM3|IL1B|INS|PRKCB|CCL2|TNF|ADIPOQ	-6.243955753	-7.165166028	19_GO:0023052 signaling	6.706641035	8.802199916
0	1	1	1	1	1	1	1	1	1	1	1	1	1	1	0	-4.558655024	-6.18237375	-5.224457279	-3.825149113	-3.09302422	-5.146080903	-5.637329909	-5.879675252	-4.747844064	-6.386941018	-6.084773496	-7.165166028	-6.047124644	-6.539199396	GO:0098916	M011111111111111	14	0	724	10	41	27994	24.3902439	GO Biological Processes	19	anterograde trans-synaptic signaling	9.430669721	154|183|1129|1131|3553|3630|5579|6347|7124|9370	ADRB2|AGT|CHRM2|CHRM3|IL1B|INS|PRKCB|CCL2|TNF|ADIPOQ	-6.243955753	-7.165166028	19_GO:0023052 signaling	6.706641035	8.802199916
1	1	1	1	1	0	1	1	1	1	1	1	1	1	1	-3.742680138	-6.607178373	-4.812733605	-4.322759562	-6.902119836	0	-7.127596098	-6.087263828	-5.372937794	-6.832056963	-6.513231121	-6.343049692	-4.769402797	-3.670568603	-6.158943552	GO:0002824	M111110111111111	14	0	105	10	267	27994	3.745318352	GO Biological Processes	19	positive regulation of adaptive immune response based on somatic recombination of immune receptors built from immunoglobulin superfamily domains	9.985375424	563|567|718|958|3553|3565|3569|7037|7040|7124	AZGP1|B2M|C3|CD40|IL1B|IL4|IL6|TFRC|TGFB1|TNF	-5.476704977	-7.164041977	19_GO:0002376 immune system process	1.16198272	9.051974405
1	0	1	0	1	0	1	1	0	1	1	1	1	1	0	-5.187857797	0	-4.045139391	0	-3.055735435	0	-3.182821694	-3.805298857	0	-4.38015567	-2.836320413	-2.740312745	-2.740312745	-3.096612303	0	GO:0061041	M101010110111110	10	0	165	12	267	27994	4.494382022	GO Biological Processes	19	regulation of wound healing	7.625195778	18|350|825|1906|2244|2697|4088|4846|5054|5340|7099|7124	ABAT|APOH|CAPN3|EDN1|FGB|GJA1|SMAD3|NOS3|SERPINE1|PLG|TLR4|TNF	-5.476704977	-7.163417629	19_GO:0050896 response to stimulus	1.267925748	8.375693949
1	1	1	1	1	1	1	1	1	1	1	1	1	1	1	-3.531583362	-4.488023098	-5.040099925	-6.439725157	-4.746604894	-4.193354616	-5.050036591	-5.517025172	-2.847600174	-4.653163757	-6.263823191	-5.962712069	-7.027955812	-4.843711433	-6.439725157	GO:0010942	M111111111111111	15	0	749	25	267	27994	9.36329588	GO Biological Processes	19	positive regulation of cell death	3.499547462	133|183|580|885|958|959|1285|3043|3240|3569|3586|4088|4318|4616|4835|5468|5599|6347|6648|7099|7124|8743|9141|9370|10687	ADM|AGT|BARD1|CCK|CD40|CD40LG|COL4A3|HBB|HP|IL6|IL10|SMAD3|MMP9|GADD45B|NQO2|PPARG|MAPK8|CCL2|SOD2|TLR4|TNF|TNFSF10|PDCD5|ADIPOQ|PNMA2	-5.476704977	-7.163043926	19_GO:0048518 positive regulation of biological process	1.782833538	6.804368131
1	1	1	0	1	0	1	1	0	1	1	1	1	1	1	-3.610299234	-7.158613341	-5.825650838	0	-6.123715478	0	-6.255974639	-5.640044016	0	-6.082474118	-5.89396855	-5.79280191	-5.79280191	-6.166316133	-6.830906215	GO:0034116	M111010110111111	12	0	16	3	15	27994	20	GO Biological Processes	19	positive regulation of heterotypic cell-cell adhesion	349.925	3553|3586|7124	IL1B|IL10|TNF	-6.238544017	-7.158613341	19_GO:0022610 biological adhesion	10.32795559	32.32496051
0	1	1	0	1	0	1	1	0	1	1	1	1	1	1	0	-7.158613341	-5.825650838	0	-6.123715478	0	-6.255974639	-5.640044016	0	-6.082474118	-5.89396855	-5.79280191	-5.79280191	-6.166316133	-6.830906215	GO:1901550	M011010110111111	11	0	16	3	15	27994	20	GO Biological Processes	19	regulation of endothelial cell development	349.925	3553|7124|7422	IL1B|TNF|VEGFA	-6.238544017	-7.158613341	19_GO:0032502 developmental process	10.32795559	32.32496051
0	1	1	0	1	0	1	1	0	1	1	1	1	1	1	0	-7.158613341	-5.825650838	0	-6.123715478	0	-6.255974639	-5.640044016	0	-6.082474118	-5.89396855	-5.79280191	-5.79280191	-6.166316133	-6.830906215	GO:1903140	M011010110111111	11	0	16	3	15	27994	20	GO Biological Processes	19	regulation of establishment of endothelial barrier	349.925	3553|7124|7422	IL1B|TNF|VEGFA	-6.238544017	-7.158613341	19_GO:0032502 developmental process	10.32795559	32.32496051
1	1	1	1	1	1	1	1	0	1	1	1	1	1	1	-3.35510464	-2.895788121	-4.602626099	-3.818658554	-6.450986457	-2.730798237	-6.768164914	-6.474708873	0	-6.352968939	-7.157122722	-6.883036571	-6.883036571	-2.969893583	-6.639533508	GO:2001233	M111111110111111	14	0	413	8	38	27994	21.05263158	GO Biological Processes	19	regulation of apoptotic signaling pathway	14.26991207	3553|3565|3630|4318|4846|5054|5599|7124	IL1B|IL4|INS|MMP9|NOS3|SERPINE1|MAPK8|TNF	-6.237378834	-7.157122722	19_GO:0023052 signaling	6.613482763	10.01652481
1	0	1	0	1	0	0	1	0	0	1	1	1	0	0	-3.174662905	0	-3.031150248	0	-3.318292281	0	0	-4.154407257	0	0	-4.486071828	-4.353563875	-2.999665172	0	0	GO:0034754	M101010010011100	7	0	134	11	267	27994	4.119850187	GO Biological Processes	19	cellular hormone metabolic process	8.606797473	133|231|1544|1576|1577|1585|1889|5950|6696|6817|25976	ADM|AKR1B1|CYP1A2|CYP3A4|CYP3A5|CYP11B2|ECE1|RBP4|SPP1|SULT1A1|TIPARP	-5.465659766	-7.151049437	19_GO:0008152 metabolic process	1.21632444	8.661489999
1	1	1	1	1	1	1	1	0	1	1	1	1	1	1	-2.709618079	-4.061259497	-5.42853269	-5.375764239	-5.926220545	-3.890527961	-6.149371712	-5.122196333	0	-5.856932392	-5.541977807	-5.374117246	-5.374117246	-3.096612303	-7.137821691	GO:0043535	M111111110111111	14	0	165	5	19	27994	26.31578947	GO Biological Processes	19	regulation of blood vessel endothelial cell migration	44.64752791	4846|5468|7040|7124|7422	NOS3|PPARG|TGFB1|TNF|VEGFA	-6.220025315	-7.137821691	19_GO:0040011 locomotion	10.10226179	14.65444239
1	1	1	1	1	0	1	1	1	1	1	1	1	1	1	-3.720184044	-6.590609471	-4.796474378	-4.310477142	-6.881484866	0	-7.10692236	-6.066809551	-5.360539106	-6.811434912	-6.492673637	-6.322530925	-4.753155921	-3.658425173	-6.142424312	GO:0002708	M111110111111111	14	0	106	10	267	27994	3.745318352	GO Biological Processes	19	positive regulation of lymphocyte mediated immunity	9.891173769	563|567|718|958|3553|3565|3569|7037|7040|7124	AZGP1|B2M|C3|CD40|IL1B|IL4|IL6|TFRC|TGFB1|TNF	-5.44019141	-7.124633874	19_GO:0002376 immune system process	1.16198272	8.999787548
1	0	0	1	0	0	1	0	0	0	1	0	1	0	0	-6.386694693	0	0	-3.279671112	0	0	-2.730317906	0	0	0	-2.391236676	0	-2.29769128	0	0	GO:0044242	M100100100010100	5	0	237	14	267	27994	5.243445693	GO Biological Processes	19	cellular lipid catabolic process	6.193460706	30|335|338|345|1579|2168|3417|5105|5106|5465|8529|9370|51179|79153	ACAA1|APOA1|APOB|APOC3|CYP4A11|FABP1|IDH1|PCK1|PCK2|PPARA|CYP4F2|ADIPOQ|HAO2|GDPD3	-5.437460019	-7.120957337	19_GO:0008152 metabolic process	1.364135108	7.879046651
0	1	1	1	1	1	1	1	1	1	1	1	1	1	1	0	-4.535777744	-6.142703357	-5.197129775	-3.799209488	-3.07519857	-5.114960447	-5.598334253	-5.856168928	-4.717160081	-6.347045212	-6.045215717	-7.120704523	-6.011340315	-6.506981476	GO:0099537	M011111111111111	14	0	732	10	41	27994	24.3902439	GO Biological Processes	19	trans-synaptic signaling	9.327602292	154|183|1129|1131|3553|3630|5579|6347|7124|9370	ADRB2|AGT|CHRM2|CHRM3|IL1B|INS|PRKCB|CCL2|TNF|ADIPOQ	-6.205330321	-7.120704523	19_GO:0023052 signaling	6.706641035	8.743777506
0	0	1	0	1	0	0	1	0	1	1	1	1	1	1	0	0	-6.685388938	0	-3.7986094	0	0	-6.373407784	0	-7.120382444	-3.574149905	-3.475625088	-4.996635811	-5.493378176	-4.494326818	hsa04911	M001010010111111	9	0	92	5	33	27994	15.15151515	KEGG Pathway	24	Insulin secretion	46.10342556	885|1131|2641|3630|5579	CCK|CHRM3|GCG|INS|PRKCB	-6.205330179	-7.120382444		6.241559401	14.88644908
1	0	0	0	0	0	0	0	0	0	1	0	1	0	0	-5.906339934	0	0	0	0	0	0	0	0	0	-3.087385019	0	-4.340960005	0	0	GO:0046683	M100000000010100	3	0	135	11	267	27994	4.119850187	GO Biological Processes	19	response to organophosphorus	8.543043418	189|445|1277|2819|3553|5105|5972|6382|6772|7298|9370	AGXT|ASS1|COL1A1|GPD1|IL1B|PCK1|REN|SDC1|STAT1|TYMS|ADIPOQ	-5.435226515	-7.117780739	19_GO:0050896 response to stimulus	1.21632444	8.621039633
0	1	1	1	1	0	1	1	1	1	1	1	1	1	1	0	-5.091757397	-4.539116467	-3.202178011	-5.02784107	0	-5.247624673	-5.459239851	-4.235279765	-4.959674673	-4.650323093	-5.7616269	-7.117363522	-5.09843716	-6.224824826	R-HSA-9658195	M011110111111111	13	0	252	7	41	27994	17.07317073	Reactome Gene Sets	6	Leishmania infection	18.96612466	154|2641|3553|3569|3586|5443|5599	ADRB2|GCG|IL1B|IL6|IL10|POMC|MAPK8	-6.202632957	-7.117363522		5.876418177	10.97206151
0	1	1	0	1	1	1	1	0	1	1	1	1	1	1	0	-5.356905869	-5.754981678	0	-6.154402715	-5.183757976	-6.332418306	-5.507442416	0	-6.098994114	-5.846321408	-5.711106664	-5.711106664	-4.372978799	-7.11264067	GO:0033619	M011011110111111	12	0	61	4	19	27994	21.05263158	GO Biological Processes	19	membrane protein proteolysis	96.61432269	3553|3586|7040|7124	IL1B|IL10|TGFB1|TNF	-6.198392208	-7.11264067	19_GO:0008152 metabolic process	9.352877017	19.48253902
1	0	1	1	1	0	1	1	0	1	1	1	1	0	1	-3.716160627	0	-5.17217291	-2.338602818	-7.11093823	0	-2.756831029	-4.754779405	0	-3.52938797	-5.328076183	-5.097644157	-6.214669735	0	-4.748654378	R-HSA-9006934	M101110110111101	11	0	506	8	32	27994	25	Reactome Gene Sets	6	Signaling by Receptor Tyrosine Kinases	13.83102767	2335|3630|4318|4846|5579|6696|6772|7422	FN1|INS|MMP9|NOS3|PRKCB|SPP1|STAT1|VEGFA	-6.197010873	-7.11093823		7.654655446	9.853277733
1	0	0	0	0	0	0	0	0	0	0	0	0	0	0	-4.038375011	0	0	0	0	0	0	0	0	0	0	0	0	0	0	hsa04979	M100000000000000	1	0	58	8	267	27994	2.996254682	KEGG Pathway	24	cholesterol metabolism	14.4615782	335|338|345|350|1071|3931|4864|5360	APOA1|APOB|APOC3|APOH|CETP|LCAT|NPC1|PLTP	-5.424826928	-7.106440102		1.043345107	10.07063315
0	1	1	1	1	1	1	1	0	1	1	1	1	1	1	0	-5.975784679	-3.752979044	-4.002346231	-6.773111431	-2.867397317	-7.092047536	-5.64070648	0	-5.377363767	-5.004910736	-4.807565926	-5.99278308	-3.14723058	-4.002346231	GO:0001818	M011111110111111	13	0	370	7	29	27994	24.13793103	GO Biological Processes	19	negative regulation of cytokine production	18.26262815	3565|3569|3586|3596|5443|7040|7124	IL4|IL6|IL10|IL13|POMC|TGFB1|TNF	-6.181636753	-7.092047536	19_GO:0048519 negative regulation of biological process	7.946270843	10.76417635
1	1	1	0	1	0	1	1	0	1	1	1	1	1	1	-3.697931055	-4.621788105	-4.780374284	0	-6.861050784	0	-7.08644951	-6.046556156	0	-6.791013748	-6.472317038	-6.302213042	-4.737068178	-3.646399937	-4.298312924	GO:2001237	M111010110111111	12	0	107	5	29	27994	17.24137931	GO Biological Processes	19	negative regulation of extrinsic apoptotic signaling pathway	45.10796004	3553|3565|4846|5054|7124	IL1B|IL4|NOS3|SERPINE1|TNF	-6.176833992	-7.08644951	19_GO:0048519 negative regulation of biological process	7.014450037	14.72055798
0	0	0	0	0	0	0	1	0	0	0	0	0	0	0	0	0	0	0	0	0	0	-7.082197232	0	0	0	0	0	0	0	GO:0003100	M000000010000000	1	0	6	3	46	27994	6.52173913	GO Biological Processes	19	regulation of systemic arterial blood pressure by endothelin	304.2826087	1889|1906|4846	ECE1|EDN1|NOS3	-6.173851118	-7.082197232	19_GO:0032501 multicellular organismal process	3.640475458	30.14154226
0	1	1	1	1	1	1	1	1	1	1	1	1	1	1	0	-4.510352487	-6.098638605	-5.166760907	-3.770401998	-3.055393702	-5.080387638	-5.555028607	-5.83003589	-4.683078314	-6.302726853	-6.001277662	-7.071313365	-5.971583895	-6.471173893	GO:0099536	M011111111111111	14	0	741	10	41	27994	24.3902439	GO Biological Processes	19	synaptic signaling	9.214311576	154|183|1129|1131|3553|3630|5579|6347|7124|9370	ADRB2|AGT|CHRM2|CHRM3|IL1B|INS|PRKCB|CCL2|TNF|ADIPOQ	-6.165432595	-7.071313365	19_GO:0023052 signaling	6.706641035	8.679117262
1	1	1	0	1	0	1	1	0	1	1	1	1	1	1	-5.496858662	-3.362593007	-3.338551614	0	-3.891416908	0	-3.14652799	-3.006459304	0	-2.881776907	-3.463195272	-3.27907287	-4.180779531	-2.138081951	-4.065363266	GO:0003006	M111010110111111	12	0	704	24	267	27994	8.988764045	GO Biological Processes	19	developmental process involved in reproduction	3.574310521	133|268|285|1051|1396|1471|2034|2697|3091|3417|3553|3586|4846|5340|5468|5950|5972|6382|6662|6696|7422|8743|9510|25976	ADM|AMH|ANGPT2|CEBPB|CRIP1|CST3|EPAS1|GJA1|HIF1A|IDH1|IL1B|IL10|NOS3|PLG|PPARG|RBP4|REN|SDC1|SOX9|SPP1|VEGFA|TNFSF10|ADAMTS1|TIPARP	-5.386048952	-7.063918185	19_GO:0022414 reproductive process	1.750418383	6.788509106
1	0	1	0	1	0	1	1	0	1	1	1	1	1	1	-2.918592821	0	-6.48245435	0	-3.678756132	0	-5.451413742	-6.171169974	0	-6.916634254	-3.454920399	-3.356707013	-6.427213822	-7.059293597	-4.373117973	GO:0015908	M101010110111111	11	0	101	5	31	27994	16.12903226	GO Biological Processes	19	fatty acid transport	44.70456723	1906|2168|3553|5465|5468	EDN1|FABP1|IL1B|PPARA|PPARG	-6.155518217	-7.059293597	19_GO:0051179 localization	6.605856503	14.65053841
1	0	1	0	1	0	0	0	0	0	1	1	1	0	0	-3.675916528	0	-3.303418453	0	-3.592956724	0	0	0	0	0	-3.369605785	-4.721136564	-3.271634411	0	0	R-HSA-8957275	M101010000011100	6	0	108	10	267	27994	3.745318352	Reactome Gene Sets	6	Post-translational protein phosphorylation	9.708003884	213|335|338|718|1471|2335|3569|5265|6696|8542	ALB|APOA1|APOB|C3|CST3|FN1|IL6|SERPINA1|SPP1|APOL1	-5.371649807	-7.047076695		1.16198272	8.897465073
1	0	0	0	0	0	0	0	0	0	0	0	0	0	0	-5.165936767	0	0	0	0	0	0	0	0	0	0	0	0	0	0	R-HSA-3000171	M100000000000000	1	0	59	8	267	27994	2.996254682	Reactome Gene Sets	6	Non-integrin membrane-ECM interactions	14.2164667	1277|1285|1286|1287|2335|3685|6382|7040	COL1A1|COL4A3|COL4A4|COL4A5|FN1|ITGAV|SDC1|TGFB1	-5.371649807	-7.046732114		1.043345107	9.972314023
0	0	1	0	1	0	1	1	0	1	1	1	1	0	1	0	0	-5.016666293	0	-5.313521723	0	-5.445327327	-4.831966112	0	-5.272431537	-5.084681741	-4.983968488	-7.038278759	0	-6.018746633	GO:0007263	M001010110111101	9	0	29	4	41	27994	9.756097561	GO Biological Processes	19	nitric oxide mediated signal transduction	94.17661901	183|3630|4846|7422	AGT|INS|NOS3|VEGFA	-6.138405422	-7.038278759	19_GO:0023052 signaling	4.63398979	19.22653279
1	0	0	0	0	0	0	0	0	0	0	0	1	0	0	-5.608117456	0	0	0	0	0	0	0	0	0	0	0	-6.08329723	0	0	GO:0016264	M100000000000100	2	0	13	5	267	27994	1.872659176	GO Biological Processes	19	gap junction assembly	40.3255546	183|1636|2697|3553|59272	AGT|ACE|GJA1|IL1B|ACE2	-5.364269486	-7.036582636	19_GO:0071840 cellular component organization or biogenesis	0.829600024	13.91694234
1	1	1	1	1	0	1	1	1	1	1	1	1	1	1	-3.632584946	-6.525895674	-4.732999188	-4.262507589	-6.800916295	0	-7.026198721	-5.986963695	-5.312104493	-6.730918014	-6.41241499	-6.242427134	-4.689730128	-3.611011504	-6.077909162	GO:0002821	M111110111111111	14	0	110	5	29	27994	17.24137931	GO Biological Processes	19	positive regulation of adaptive immune response	43.87774295	3553|3565|3569|7040|7124	IL1B|IL4|IL6|TGFB1|TNF	-6.128804417	-7.026198721	19_GO:0002376 immune system process	7.014450037	14.50998726
0	0	1	1	1	0	1	1	0	1	1	1	1	0	1	0	0	-6.011876318	-7.017620406	-6.310127116	0	-6.442456092	-5.826129891	0	-6.268862485	-6.080240567	-5.979004121	-5.979004121	0	-7.017620406	GO:1903799	M001110110111101	10	0	14	3	19	27994	15.78947368	GO Biological Processes	19	negative regulation of production of miRNAs involved in gene silencing by miRNA	315.7218045	3569|7040|7124	IL6|TGFB1|TNF	-6.122998204	-7.017620406	19_GO:0048519 negative regulation of biological process	8.365467518	30.69611904
0	1	1	1	1	0	1	1	1	1	1	1	1	1	1	0	-5.273363968	-5.643704149	-4.947936644	-6.042728716	0	-6.220595538	-5.396462001	-6.002766697	-5.987369695	-5.734944797	-5.599878669	-5.599878669	-4.290180109	-7.000321637	GO:0010573	M011110111111111	13	0	65	4	19	27994	21.05263158	GO Biological Processes	19	vascular endothelial growth factor production	90.66882591	3553|3569|7040|7124	IL1B|IL6|TGFB1|TNF	-6.10936826	-7.000321637	19_GO:0032501 multicellular organismal process	9.352877017	18.86196539
0	0	1	0	1	0	1	1	0	1	1	1	1	1	1	0	0	-5.643704149	0	-6.042728716	0	-6.220595538	-5.396462001	0	-5.987369695	-5.734944797	-5.599878669	-5.599878669	-4.290180109	-7.000321637	GO:0032768	M001010110111111	10	0	65	4	19	27994	21.05263158	GO Biological Processes	19	regulation of monooxygenase activity	90.66882591	3553|3630|4846|7124	IL1B|INS|NOS3|TNF	-6.10936826	-7.000321637	19_GO:0050789 regulation of biological process	9.352877017	18.86196539
0	1	1	1	1	1	1	1	1	1	1	1	1	1	1	0	-3.618828739	-6.024866822	-3.301198639	-2.626640271	-3.44967448	-2.751385017	-6.988505821	-4.336505813	-3.800463217	-3.55840221	-3.429545933	-4.648619096	-3.908906755	-3.301198639	GO:0007188	M011111111111111	14	0	233	7	46	27994	15.2173913	GO Biological Processes	19	adenylate cyclase-modulating G protein-coupled receptor signaling pathway	18.2830752	154|1129|1131|1906|1909|2641|3627	ADRB2|CHRM2|CHRM3|EDN1|EDNRA|GCG|CXCL10	-6.100175296	-6.988505821	19_GO:0023052 signaling	5.295958534	10.74755553
1	0	1	0	1	0	1	1	0	0	1	1	1	0	1	-2.899198617	0	-4.058487818	0	-4.352465536	0	-4.483191268	-5.536376352	0	0	-4.125784103	-4.026149527	-5.740102505	0	-5.053008147	GO:0097755	M101010110011101	9	0	60	8	267	27994	2.996254682	GO Biological Processes	19	positive regulation of blood vessel diameter	13.97952559	133|154|183|2697|3630|4846|4878|6648	ADM|ADRB2|AGT|GJA1|INS|NOS3|NPPA|SOD2	-5.319509572	-6.988157769	19_GO:0032501 multicellular organismal process	1.043345107	9.876357261
1	0	1	0	0	0	0	1	0	1	0	0	1	1	0	-5.123004843	0	-4.058487818	0	0	0	0	-3.875944058	0	-4.311735219	0	0	-4.026149527	-4.394555099	0	GO:1903428	M101000010100110	6	0	60	8	267	27994	2.996254682	GO Biological Processes	19	positive regulation of reactive oxygen species biosynthetic process	13.97952559	183|445|1906|3043|3553|4088|7099|7124	AGT|ASS1|EDN1|HBB|IL1B|SMAD3|TLR4|TNF	-5.319509572	-6.988157769	19_GO:0048518 positive regulation of biological process	1.043345107	9.876357261
1	1	1	0	1	0	1	1	1	1	1	1	1	1	1	-2.743292871	-6.2561669	-4.927565813	0	-5.224235337	0	-5.355971199	-4.743004993	-6.987943681	-5.183168395	-4.995534793	-4.894891238	-4.894891238	-5.266661568	-5.929157931	hsa01523	M111010111111111	13	0	31	3	9	27994	33.33333333	KEGG Pathway	24	Antifolate resistance	301.0107527	3553|3569|7124	IL1B|IL6|TNF	-6.100175296	-6.987943681		15.71348403	29.97154337
1	1	1	0	1	0	1	1	1	1	1	1	1	1	1	-2.743292871	-6.2561669	-4.927565813	0	-5.224235337	0	-5.355971199	-4.743004993	-6.987943681	-5.183168395	-4.995534793	-4.894891238	-4.894891238	-5.266661568	-5.929157931	ko01523	M111010111111111	13	0	31	3	9	27994	33.33333333	KEGG Pathway	24	Antifolate resistance	301.0107527	3553|3569|7124	IL1B|IL6|TNF	-6.100175296	-6.987943681		15.71348403	29.97154337
0	1	1	1	1	0	1	1	1	1	1	1	1	1	1	0	-6.675108618	-4.879425067	-4.373117973	-6.986748806	0	-5.451413742	-6.171169974	-5.423761291	-6.916634254	-6.597550132	-6.427213822	-4.836044846	-5.331673977	-4.373117973	GO:0042102	M011110111111111	13	0	101	5	32	27994	15.625	GO Biological Processes	19	positive regulation of T cell proliferation	43.3075495	959|3553|3565|3569|7412	CD40LG|IL1B|IL4|IL6|VCAM1	-6.099735321	-6.986748806	19_GO:0022610 biological adhesion	6.418623721	14.40942133
0	0	1	1	1	0	1	1	0	1	1	1	1	1	1	0	0	-5.377695723	-5.334520451	-5.874971021	0	-3.152631523	-6.469025542	0	-4.339604715	-6.982260816	-6.77691726	-6.77691726	-3.066514212	-3.709824851	hsa05160	M001110110111111	11	0	169	6	38	27994	15.78947368	KEGG Pathway	24	Hepatitis C	26.15446901	3576|3627|5465|5599|6772|7124	CXCL8|CXCL10|PPARA|MAPK8|STAT1|TNF	-6.096000923	-6.982260816		5.91527881	12.0926066
1	0	1	1	1	1	1	1	0	1	1	1	1	1	1	-3.681089053	0	-4.990668942	-5.019812852	-6.980593519	-3.625195317	-4.257184239	-4.687264616	0	-5.415641293	-5.103135543	-4.936742537	-6.308533579	-2.8374194	-6.689654777	ko05205	M101111110111111	13	0	203	6	32	27994	18.75	KEGG Pathway	24	Proteoglycans in cancer	25.85652709	2335|4318|5579|7040|7124|7422	FN1|MMP9|PRKCB|TGFB1|TNF|VEGFA	-6.094484187	-6.980593519		6.899813177	12.02408332
1	0	0	0	0	0	0	0	0	0	0	0	0	0	0	-5.593264125	0	0	0	0	0	0	0	0	0	0	0	0	0	0	GO:0006641	M100000000000000	1	0	110	10	267	27994	3.745318352	GO Biological Processes	19	triglyceride metabolic process	9.531494723	335|338|345|350|718|1071|2168|2538|5105|5106	APOA1|APOB|APOC3|APOH|C3|CETP|FABP1|G6PC|PCK1|PCK2	-5.304317308	-6.971144561	19_GO:0008152 metabolic process	1.16198272	8.797774852
1	0	1	1	0	0	0	1	0	1	1	0	1	1	0	-3.019305909	0	-5.215985458	-6.219042438	0	0	0	-5.031006456	0	-5.472076116	-5.284093867	0	-5.183241176	-5.555708778	0	GO:0010869	M101100010110110	8	0	25	6	267	27994	2.247191011	GO Biological Processes	19	regulation of receptor biosynthetic process	25.16314607	1906|3091|3685|5465|5468|9370	EDN1|HIF1A|ITGAV|PPARA|PPARG|ADIPOQ	-5.300051927	-6.965577863	19_GO:0050789 regulation of biological process	0.90704532	11.86079844
1	1	1	0	1	1	1	1	0	1	1	1	1	1	1	-4.437280771	-2.525427641	-4.90161146	0	-4.452893535	-2.363757216	-2.605353644	-5.503882418	0	-3.338596592	-5.05613081	-3.82307666	-4.827774049	-2.49680804	-3.32436127	GO:0002009	M111011110111111	13	0	557	21	267	27994	7.865168539	GO Biological Processes	19	morphogenesis of an epithelium	3.952917919	133|183|1072|1906|1909|2348|2697|3091|3586|3627|4088|5879|5898|6356|6662|6772|7040|7124|7422|8829|64750	ADM|AGT|CFL1|EDN1|EDNRA|FOLR1|GJA1|HIF1A|IL10|CXCL10|SMAD3|RAC1|RALA|CCL11|SOX9|STAT1|TGFB1|TNF|VEGFA|NRP1|SMURF2	-5.29603439	-6.959880968	19_GO:0032502 developmental process	1.647442664	6.9077971
1	1	1	1	1	0	1	1	1	1	1	1	1	1	1	-3.225510605	-5.059403402	-4.836971678	-4.500765406	-5.519176592	0	-4.655038281	-4.424775267	-3.191324212	-6.60307671	-4.991138343	-3.768768918	-6.955620898	-4.479715217	-5.823060404	GO:0010720	M111110111111111	14	0	570	9	41	27994	21.95121951	GO Biological Processes	19	positive regulation of cell development	10.78074454	183|2335|3553|3569|5468|7040|7124|7422|9370	AGT|FN1|IL1B|IL6|PPARG|TGFB1|TNF|VEGFA|ADIPOQ	-6.072810781	-6.955620898	19_GO:0048518 positive regulation of biological process	6.464284453	9.035379159
1	1	1	0	1	0	1	1	1	0	1	1	1	1	1	-2.328678874	-4.906535572	-3.593892522	0	-3.885463046	0	-4.015284938	-3.41315124	-5.634472132	0	-6.948010935	-3.561854819	-3.561854819	-3.927251398	-4.58208455	GO:0042446	M111010111011111	12	0	86	5	38	27994	13.15789474	GO Biological Processes	19	hormone biosynthetic process	42.83047736	231|1585|3291|3553|7124	AKR1B1|CYP11B2|HSD11B2|IL1B|TNF	-6.066298444	-6.948010935	19_GO:0008152 metabolic process	5.48361022	14.32374872
1	0	1	0	1	0	1	1	0	1	1	0	1	1	1	-4.003524811	0	-3.674543939	0	-2.308173179	0	-2.466025566	-3.334977866	0	-3.163005535	-2.040256922	0	-3.613816266	-3.29260407	-2.115931137	GO:0007610	M101010110110111	10	0	609	22	267	27994	8.239700375	GO Biological Processes	19	behavior	3.787556195	18|183|567|885|1051|1471|1803|2628|2641|2697|2764|3091|3630|4835|4864|5465|5697|5972|6356|6863|59272|91137	ABAT|AGT|B2M|CCK|CEBPB|CST3|DPP4|GATM|GCG|GJA1|GMFB|HIF1A|INS|NQO2|NPC1|PPARA|PYY|REN|CCL11|TAC1|ACE2|SLC25A46	-5.283985436	-6.945395224	19_GO:0007610 behavior	1.682780577	6.825033956
1	0	0	0	0	0	0	0	0	0	0	0	0	0	0	-6.233339034	0	0	0	0	0	0	0	0	0	0	0	0	0	0	R-HSA-5668914	M100000000000000	1	0	245	14	267	27994	5.243445693	Reactome Gene Sets	6	Diseases of metabolism	5.991225254	229|1585|1591|2538|2673|2730|3417|3795|5053|5443|6382|8029|9510|51181	ALDOB|CYP11B2|CYP24A1|G6PC|GFPT1|GCLM|IDH1|KHK|PAH|POMC|SDC1|CUBN|ADAMTS1|DCXR	-5.282319904	-6.942833315		1.364135108	7.700083865
0	1	1	1	0	1	1	1	1	1	0	1	1	1	1	0	-3.033380551	-6.069156824	-2.722085456	0	-2.867397317	-4.444805604	-6.837467514	-3.741502687	-5.377363767	0	-3.701193703	-4.807565926	-5.545005975	-2.722085456	hsa04080	M011101111101111	12	0	370	17	267	27994	6.367041199	KEGG Pathway	24	Neuroactive ligand-receptor interaction	4.817268954	133|154|183|185|189|718|885|1129|1131|1906|1909|2641|2690|5340|5443|5697|6863	ADM|ADRB2|AGT|AGTR1|AGXT|C3|CCK|CHRM2|CHRM3|EDN1|EDNRA|GCG|GHR|PLG|POMC|PYY|TAC1	-5.268502166	-6.927228354		1.494264824	7.253360303
0	1	1	1	1	1	1	1	1	1	1	1	1	1	1	0	-3.93512946	-5.22079119	-6.925470212	-2.932943516	-5.414479008	-4.441864012	-6.280031438	-4.656365176	-4.214426837	-5.333798403	-5.166594608	-5.166594608	-2.973624992	-6.925470212	ko04020	M011111111111111	14	0	182	5	19	27994	26.31578947	KEGG Pathway	24	Calcium signaling pathway	40.47715442	154|1129|1131|4846|5579	ADRB2|CHRM2|CHRM3|NOS3|PRKCB	-6.047710088	-6.925470212		10.10226179	13.92457341
1	0	0	0	1	0	0	0	0	0	0	0	1	0	0	-5.319318043	0	0	0	-3.900546472	0	0	0	0	0	0	0	-3.576834224	0	0	R-HSA-216083	M100010000000100	3	0	85	9	267	27994	3.370786517	Reactome Gene Sets	6	Integrin cell surface interactions	11.10138797	1277|1285|1286|1287|2244|2335|3685|6696|7412	COL1A1|COL4A3|COL4A4|COL4A5|FGB|FN1|ITGAV|SPP1|VCAM1	-5.246488234	-6.903434524		1.104496174	9.152659128
1	0	1	1	1	0	1	1	0	1	1	1	1	1	1	-3.115259052	0	-3.375535302	-3.227463157	-3.756605511	0	-3.927726187	-3.141724818	0	-3.703493604	-3.462292209	-3.333950474	-5.812046115	-3.811592588	-3.227463157	GO:0042593	M101110110111111	12	0	247	14	267	27994	5.243445693	GO Biological Processes	19	glucose homeostasis	5.942713309	2538|2641|2730|3091|3569|3630|5105|5106|5443|5468|5879|5950|9370|9971	G6PC|GCG|GCLM|HIF1A|IL6|INS|PCK1|PCK2|POMC|PPARG|RAC1|RBP4|ADIPOQ|NR1H4	-5.24352173	-6.899390017	19_GO:0065007 biological regulation	1.364135108	7.656579425
1	0	0	0	0	0	0	1	0	0	0	0	0	0	0	-3.666579784	0	0	0	0	0	0	-2.828877909	0	0	0	0	0	0	0	GO:0072507	M100000010000000	2	0	512	20	267	27994	7.490636704	GO Biological Processes	19	divalent inorganic cation homeostasis	4.095564139	133|183|185|825|958|1906|1909|2697|3596|3627|3685|4088|4501|5579|5967|6356|6863|7070|29887|54923	ADM|AGT|AGTR1|CAPN3|CD40|EDN1|EDNRA|GJA1|IL13|CXCL10|ITGAV|SMAD3|MT1X|PRKCB|REG1A|CCL11|TAC1|THY1|SNX10|LIME1	-5.24352173	-6.898695387	19_GO:0065007 biological regulation	1.611003865	6.937125177
1	1	1	1	1	1	1	1	1	1	1	1	1	0	1	-3.369503056	-4.417147058	-4.932635067	-3.869178892	-5.711664902	-2.982848532	-3.914826762	-4.465645657	-2.804921958	-2.698364278	-6.140454384	-4.848971743	-6.890457506	0	-3.869178892	GO:0051129	M111111111111101	14	0	775	10	41	27994	24.3902439	GO Biological Processes	19	negative regulation of cellular component organization	8.81007081	1636|1803|3553|3627|5444|6696|7040|7124|7422|9370	ACE|DPP4|IL1B|CXCL10|PON1|SPP1|TGFB1|TNF|VEGFA|ADIPOQ	-6.01958295	-6.890457506	19_GO:0048519 negative regulation of biological process	6.706641035	8.44446574
1	0	1	0	1	0	1	1	0	0	1	1	1	1	0	-2.197599342	0	-3.642836377	0	-5.412547627	0	-2.880480065	-5.917199385	0	0	-5.031785028	-3.600798179	-6.222370712	-2.795304977	0	GO:0034764	M101010110011110	9	0	210	13	267	27994	4.868913858	GO Biological Processes	19	positive regulation of transmembrane transport	6.490494025	81|154|183|718|825|3596|3627|3630|4878|6347|7070|9370|59272	ACTN4|ADRB2|AGT|C3|CAPN3|IL13|CXCL10|INS|NPPA|CCL2|THY1|ADIPOQ|ACE2	-5.234768611	-6.888176841	19_GO:0048518 positive regulation of biological process	1.317108773	7.83704963
1	0	1	1	1	0	1	1	0	1	1	1	1	1	1	-3.103892806	0	-3.368918919	-3.222363757	-3.749890956	0	-3.920974695	-3.135181744	0	-3.696791347	-3.455651328	-3.327346328	-5.801876479	-3.804865728	-3.222363757	GO:0033500	M101110110111111	12	0	248	14	267	27994	5.243445693	GO Biological Processes	19	carbohydrate homeostasis	5.918750755	2538|2641|2730|3091|3569|3630|5105|5106|5443|5468|5879|5950|9370|9971	G6PC|GCG|GCLM|HIF1A|IL6|INS|PCK1|PCK2|POMC|PPARG|RAC1|RBP4|ADIPOQ|NR1H4	-5.225298335	-6.877826536	19_GO:0065007 biological regulation	1.364135108	7.635005906
0	1	1	0	1	0	1	1	0	1	1	1	1	1	1	0	-5.17604043	-5.51423242	0	-5.912761508	0	-6.090442397	-5.267361552	0	-5.857464449	-5.605349244	-5.470468839	-5.470468839	-5.969934532	-6.869548218	GO:0050715	M011010110111111	11	0	70	4	19	27994	21.05263158	GO Biological Processes	19	positive regulation of cytokine secretion	84.1924812	3569|3586|3630|7124	IL6|IL10|INS|TNF	-6.0015709	-6.869548218	19_GO:0048518 positive regulation of biological process	9.352877017	18.16187815
1	0	1	0	1	0	1	1	0	1	1	1	1	1	0	-3.56753801	0	-4.909536105	0	-4.019577987	0	-2.874562401	-4.606748475	0	-3.966022993	-5.021796856	-3.592944081	-3.592944081	-5.473606858	0	GO:0070555	M101010110111110	10	0	211	13	267	27994	4.868913858	GO Biological Processes	19	response to interleukin-1	6.45973339	958|1051|1906|2244|2634|3091|3553|3569|3576|5105|6347|6356|6662	CD40|CEBPB|EDN1|FGB|GBP2|HIF1A|IL1B|IL6|CXCL8|PCK1|CCL2|CCL11|SOX9	-5.213451088	-6.86422456	19_GO:0050896 response to stimulus	1.317108773	7.811816003
1	0	1	0	1	0	0	1	0	0	1	1	1	0	0	-6.034491107	0	-2.319769482	0	-2.754926085	0	0	-2.060016647	0	0	-2.417626185	-2.273136981	-2.273136981	0	0	GO:1901361	M101010010011100	7	0	777	25	267	27994	9.36329588	GO Biological Processes	19	organic cyclic compound catabolic process	3.373437643	30|229|259|1544|1576|1591|1610|1776|2203|2819|3091|3242|3569|3630|4907|5053|5465|6224|6227|6696|8659|9349|10591|22977|51733	ACAA1|ALDOB|AMBP|CYP1A2|CYP3A4|CYP24A1|DAO|DNASE1L3|FBP1|GPD1|HIF1A|HPD|IL6|INS|NT5E|PAH|PPARA|RPS20|RPS21|SPP1|ALDH4A1|RPL23|DNPH1|AKR7A3|UPB1	-5.211230248	-6.861129009	19_GO:0008152 metabolic process	1.782833538	6.584110643
1	0	1	0	0	0	1	1	0	1	1	1	1	1	1	-4.96523204	0	-2.917904789	0	0	0	-2.582994578	-2.642183563	0	-3.310425085	-2.15244765	-2.035657363	-2.035657363	-2.474643429	-2.205618302	GO:0044089	M101000110111111	10	0	565	21	267	27994	7.865168539	GO Biological Processes	19	positive regulation of cellular component biogenesis	3.8969474	183|335|885|1906|2764|4088|5879|5898|6356|6382|6662|6863|7037|7040|7070|7099|7124|7422|8829|55604|59272	AGT|APOA1|CCK|EDN1|GMFB|SMAD3|RAC1|RALA|CCL11|SDC1|SOX9|TAC1|TFRC|TGFB1|THY1|TLR4|TNF|VEGFA|NRP1|CARMIL1|ACE2	-5.207903646	-6.856929453	19_GO:0048518 positive regulation of biological process	1.647442664	6.826353243
0	1	0	0	1	0	1	1	0	1	1	1	0	0	0	0	-6.850455223	0	0	-5.816348569	0	-5.94846813	-5.333328435	0	-5.775153741	-5.58688081	-5.485853739	0	0	0	GO:0042036	M010010110111000	7	0	20	3	15	27994	20	GO Biological Processes	19	negative regulation of cytokine biosynthetic process	279.94	3565|3569|3586	IL4|IL6|IL10	-5.986358769	-6.850455223	19_GO:0048519 negative regulation of biological process	10.32795559	28.89367388
1	0	1	0	1	0	1	1	0	1	1	1	1	1	1	-4.185816938	0	-3.978588331	0	-3.274547539	0	-2.321801272	-4.784534182	0	-3.222466665	-4.087768029	-2.861144539	-3.926304221	-2.239389439	-2.860363045	GO:0060562	M101010110111111	11	0	331	16	267	27994	5.992509363	GO Biological Processes	19	epithelial tube morphogenesis	5.068105955	133|183|1072|1906|1909|2348|3091|3627|4088|5898|6356|6662|7040|7124|7422|8829	ADM|AGT|CFL1|EDN1|EDNRA|FOLR1|HIF1A|CXCL10|SMAD3|RALA|CCL11|SOX9|TGFB1|TNF|VEGFA|NRP1	-5.203171665	-6.849589089	19_GO:0032502 developmental process	1.452546218	7.306098547
1	0	0	0	1	0	1	1	0	1	1	1	0	0	0	-2.25207304	0	0	0	-6.654057822	0	-6.832631484	-6.004495206	0	-4.659860263	-4.473097461	-4.372976175	0	0	0	GO:0002639	M100010110111000	7	0	46	4	29	27994	13.79310345	GO Biological Processes	19	positive regulation of immunoglobulin production	83.94002999	3565|3569|3596|7040	IL4|IL6|IL13|TGFB1	-5.970820676	-6.832631484	19_GO:0002376 immune system process	6.403287523	18.12942566
1	1	1	1	1	1	1	1	0	1	1	1	1	1	1	-3.877719372	-3.879897371	-5.129981304	-5.133245011	-5.625091382	-3.709745966	-5.84727438	-4.825574418	0	-5.55612577	-5.242782526	-5.07588767	-5.07588767	-2.919870959	-6.832491296	GO:0043534	M111111110111111	14	0	190	5	19	27994	26.31578947	GO Biological Processes	19	blood vessel endothelial cell migration	38.77285319	4846|5468|7040|7124|7422	NOS3|PPARG|TGFB1|TNF|VEGFA	-5.970820676	-6.832491296	19_GO:0040011 locomotion	10.10226179	13.61505582
1	0	0	0	0	1	0	0	0	0	1	1	0	0	0	-4.72890715	0	0	0	0	-4.065632989	0	0	0	0	-3.006337952	-2.90960827	0	0	0	GO:0006720	M100001000011000	4	0	144	11	267	27994	4.119850187	GO Biological Processes	19	isoprenoid metabolic process	8.009103204	231|335|338|345|1544|1576|1577|5919|5950|6382|55937	AKR1B1|APOA1|APOB|APOC3|CYP1A2|CYP3A4|CYP3A5|RARRES2|RBP4|SDC1|APOM	-5.185050556	-6.830601988	19_GO:0008152 metabolic process	1.21632444	8.274847763
0	1	1	0	1	0	1	1	1	1	1	1	1	1	1	0	-6.09354571	-4.766107005	0	-5.062404821	0	-5.19400123	-4.58182481	-6.825043175	-5.021384355	-4.833983081	-4.733478878	-4.733478878	-5.10478457	-5.766722879	GO:0060251	M011010111111111	12	0	35	3	9	27994	33.33333333	GO Biological Processes	19	regulation of glial cell proliferation	266.6095238	3553|3569|7124	IL1B|IL6|TNF	-5.965218505	-6.825043175	19_GO:0008283 cell proliferation	15.71348403	28.19682244
1	0	0	0	0	0	0	1	0	0	0	0	0	0	0	-3.454888891	0	0	0	0	0	0	-2.997418176	0	0	0	0	0	0	0	GO:0055074	M100000010000000	2	0	469	19	267	27994	7.116104869	GO Biological Processes	19	calcium ion homeostasis	4.247510441	133|183|185|825|958|1906|1909|2697|3596|3627|3685|4088|5579|5967|6356|6863|7070|29887|54923	ADM|AGT|AGTR1|CAPN3|CD40|EDN1|EDNRA|GJA1|IL13|CXCL10|ITGAV|SMAD3|PRKCB|REG1A|CCL11|TAC1|THY1|SNX10|LIME1	-5.177751462	-6.822438626	19_GO:0065007 biological regulation	1.573387693	6.959887588
0	1	1	1	1	0	1	1	0	1	1	1	1	1	1	0	-4.597712544	-6.317302094	-4.274330276	-6.820770149	0	-5.319539848	-6.006636879	0	-6.750758951	-4.838791783	-4.70535816	-6.262164798	-5.19999817	-6.093809519	GO:0033138	M011110110111111	12	0	109	5	32	27994	15.625	GO Biological Processes	19	positive regulation of peptidyl-serine phosphorylation	40.12901376	2641|3569|7040|7124|7422	GCG|IL6|TGFB1|TNF|VEGFA	-5.961228776	-6.820770149	19_GO:0048518 positive regulation of biological process	6.418623721	13.8465769
1	0	0	0	1	0	1	1	0	0	0	0	1	0	1	-4.162488067	0	0	0	-2.193205677	0	-2.314530143	-3.672924134	0	0	0	0	-2.851545921	0	-2.852862911	GO:0071214	M100010110000101	6	0	333	16	267	27994	5.992509363	GO Biological Processes	19	cellular response to abiotic stimulus	5.03766688	183|231|825|958|1277|1396|2697|3553|3596|4878|5105|5599|5879|6662|7099|10135	AGT|AKR1B1|CAPN3|CD40|COL1A1|CRIP1|GJA1|IL1B|IL13|NPPA|PCK1|MAPK8|RAC1|SOX9|TLR4|NAMPT	-5.172011406	-6.814116039	19_GO:0050896 response to stimulus	1.452546218	7.273569207
1	0	0	0	1	0	1	1	0	0	0	0	1	0	1	-4.162488067	0	0	0	-2.193205677	0	-2.314530143	-3.672924134	0	0	0	0	-2.851545921	0	-2.852862911	GO:0104004	M100010110000101	6	0	333	16	267	27994	5.992509363	GO Biological Processes	19	cellular response to environmental stimulus	5.03766688	183|231|825|958|1277|1396|2697|3553|3596|4878|5105|5599|5879|6662|7099|10135	AGT|AKR1B1|CAPN3|CD40|COL1A1|CRIP1|GJA1|IL1B|IL13|NPPA|PCK1|MAPK8|RAC1|SOX9|TLR4|NAMPT	-5.172011406	-6.814116039	19_GO:0050896 response to stimulus	1.452546218	7.273569207
0	0	1	0	1	0	0	1	0	0	1	1	1	1	0	0	0	-5.22079119	0	-5.716725974	0	0	-4.915767083	0	0	-6.791885794	-5.166594608	-5.166594608	-2.973624992	0	ko04062	M001010010011110	7	0	182	6	38	27994	15.78947368	KEGG Pathway	24	Chemokine signaling pathway	24.28629265	3576|3627|5579|6347|6356|6772	CXCL8|CXCL10|PRKCB|CCL2|CCL11|STAT1	-5.937552358	-6.791885794		5.91527881	11.61980766
0	0	0	0	1	0	1	1	0	0	0	0	0	0	0	0	0	0	0	-6.652731988	0	-6.785165704	-6.168245995	0	0	0	0	0	0	0	GO:1903659	M000010110000000	3	0	11	3	29	27994	10.34482759	GO Biological Processes	19	regulation of complement-dependent cytotoxicity	263.2664577	3565|3586|3596	IL4|IL10|IL13	-5.932508004	-6.785165704	19_GO:0001906 cell killing	5.655230416	28.01613787
1	0	0	0	0	0	1	0	0	0	0	1	1	0	0	-5.572062403	0	0	0	0	0	-2.307306271	0	0	0	0	-2.842010501	-2.842010501	0	0	GO:0016485	M100000100001100	4	0	335	16	267	27994	5.992509363	GO Biological Processes	19	protein processing	5.007591257	330|350|629|715|716|718|1636|1889|2244|3240|3553|5054|5972|7123|51279|59272	BIRC3|APOH|CFB|C1R|C1S|C3|ACE|ECE1|FGB|HP|IL1B|SERPINE1|REN|CLEC3B|C1RL|ACE2	-5.137658198	-6.778905388	19_GO:0008152 metabolic process	1.452546218	7.241299302
0	1	1	0	1	1	1	1	0	1	1	1	1	1	1	0	-4.430356529	-4.528403371	0	-6.541089327	-4.258672964	-6.765829086	-5.729665546	0	-6.471271875	-6.153672536	-5.984226525	-4.485307106	-3.45811955	-5.869674586	GO:0002698	M011011110111111	12	0	124	5	29	27994	17.24137931	GO Biological Processes	19	negative regulation of immune effector process	38.92380423	3565|3586|3630|7040|7124	IL4|IL10|INS|TGFB1|TNF	-5.915534332	-6.765829086	19_GO:0002376 immune system process	7.014450037	13.62920624
0	0	1	1	1	0	1	1	0	1	1	1	1	1	1	0	0	-5.61721609	-3.854130985	-4.584927508	0	-3.294857748	-6.75759785	0	-6.046879386	-5.731022012	-4.15164457	-5.562620312	-6.188247194	-5.528666519	GO:0008643	M001110110111111	11	0	151	6	46	27994	13.04347826	GO Biological Processes	19	carbohydrate transport	24.18139937	1906|1909|3553|3630|5579|7124	EDN1|EDNRA|IL1B|INS|PRKCB|TNF	-5.908687082	-6.75759785	19_GO:0051179 localization	4.965567311	11.58773033
1	0	1	1	1	0	1	1	0	1	1	1	1	1	1	-3.211457118	0	-5.136640228	-4.567030806	-3.870560003	0	-4.000347167	-4.891030785	0	-5.478399115	-3.645753752	-3.547055787	-6.751853988	-3.912336782	-4.567030806	hsa05410	M101110110111111	12	0	87	5	41	27994	12.19512195	KEGG Pathway	24	Hypertrophic cardiomyopathy	39.24025792	183|1636|3569|7040|7124	AGT|ACE|IL6|TGFB1|TNF	-5.903771499	-6.751853988		5.110465579	13.68126645
1	0	1	1	1	1	1	1	0	1	1	1	1	1	1	-3.727097597	0	-4.522718788	-4.637380375	-5.011237588	-3.340199927	-3.881058179	-5.439500162	0	-2.482289228	-4.633874031	-4.46944768	-5.741754691	-2.56064516	-4.637380375	GO:0045926	M101111110111111	13	0	254	14	267	27994	5.243445693	GO Biological Processes	19	negative regulation of growth	5.778937745	154|183|2203|2697|3091|4088|4501|4878|5465|5468|5950|6696|7040|8829	ADRB2|AGT|FBP1|GJA1|HIF1A|SMAD3|MT1X|NPPA|PPARA|PPARG|RBP4|SPP1|TGFB1|NRP1	-5.111068459	-6.750605826	19_GO:0040007 growth	1.364135108	7.507993959
0	1	1	1	1	0	1	1	1	1	1	1	1	1	1	0	-3.914130792	-5.186254497	-3.594276044	-5.681879996	0	-3.038929927	-6.238435534	-4.635157152	-4.186869576	-6.749971264	-6.54526536	-6.54526536	-4.296496022	-5.179014692	ko05168	M011110111111111	13	0	185	6	38	27994	15.78947368	KEGG Pathway	24	Herpes simplex infection	23.89246088	3553|3569|5599|6347|6772|7124	IL1B|IL6|MAPK8|CCL2|STAT1|TNF	-5.902715478	-6.749971264		5.91527881	11.51767086
0	0	1	1	1	0	1	1	0	0	1	1	1	0	1	0	0	-5.74176051	-6.746771555	-6.039732083	0	-6.17195634	-5.556223478	0	0	-5.810054956	-5.708923214	-5.708923214	0	-6.746771555	GO:0010715	M001110110011101	9	0	17	3	19	27994	15.78947368	GO Biological Processes	19	regulation of extracellular matrix disassembly	260.006192	1803|3569|7040	DPP4|IL6|TGFB1	-5.900478271	-6.746771555	19_GO:0071840 cellular component organization or biogenesis	8.365467518	27.8388
0	0	0	1	0	0	0	0	0	0	1	1	0	0	0	0	0	0	-6.746771555	0	0	0	0	0	0	-5.810054956	-5.708923214	0	0	0	GO:0042953	M000100000011000	3	0	17	3	19	27994	15.78947368	GO Biological Processes	19	lipoprotein transport	260.006192	338|5468|5579	APOB|PPARG|PRKCB	-5.900478271	-6.746771555	19_GO:0051179 localization	8.365467518	27.8388
0	1	1	0	1	0	1	1	1	1	1	1	1	1	1	0	-6.745849727	-3.44004498	0	-5.344782858	0	-5.521460275	-4.70405915	-5.476671509	-5.289820178	-5.03937604	-4.905497606	-3.408134186	-3.772259944	-4.425563083	ko04640	M011010111111111	12	0	97	4	15	27994	26.66666667	KEGG Pathway	24	Hematopoietic cell lineage	76.95945017	3553|3565|3569|7124	IL1B|IL4|IL6|TNF	-5.89969377	-6.745849727		11.41798451	17.35174616
1	0	1	0	1	0	1	1	0	1	1	1	1	1	1	-3.924137683	0	-3.086677504	0	-3.463041689	0	-3.632391015	-2.856379509	0	-2.300820256	-3.17226032	-3.045679113	-5.367349288	-3.517438712	-3.004161481	GO:0044262	M101010110111111	11	0	295	15	267	27994	5.617977528	GO Biological Processes	19	cellular carbohydrate metabolic process	5.331175014	231|2203|2538|2641|3417|3612|3630|3795|5105|5106|5443|5465|7033|9370|26007	AKR1B1|FBP1|G6PC|GCG|IDH1|IMPA1|INS|KHK|PCK1|PCK2|POMC|PPARA|TFF3|ADIPOQ|TKFC	-5.099843036	-6.737677285	19_GO:0008152 metabolic process	1.40922068	7.338606606
1	0	0	0	0	0	0	0	0	0	0	0	0	0	0	-6.732783825	0	0	0	0	0	0	0	0	0	0	0	0	0	0	GO:1900024	M100000000000000	1	0	53	7	219	27994	3.196347032	GO Biological Processes	19	regulation of substrate adhesion-dependent cell spreading	16.88274317	81|335|2244|5879|8829|10631|55604	ACTN4|APOA1|FGB|RAC1|NRP1|POSTN|CARMIL1	-5.887998748	-6.732783825	19_GO:0022610 biological adhesion	1.188641197	10.27690214
1	0	0	0	0	0	0	0	0	0	0	0	0	0	0	-5.185922594	0	0	0	0	0	0	0	0	0	0	0	0	0	0	hsa04610	M100000000000000	1	0	89	9	267	27994	3.370786517	KEGG Pathway	24	Complement and coagulation cascades	10.60244919	629|715|716|718|2244|3627|5054|5265|5340	CFB|C1R|C1S|C3|FGB|CXCL10|SERPINE1|SERPINA1|PLG	-5.092271462	-6.72925665		1.104496174	8.903585204
1	0	0	0	0	0	1	0	0	0	0	1	1	0	0	-3.412201989	0	0	0	0	0	-4.890613852	0	0	0	0	-4.431345405	-6.288107179	0	0	GO:0044060	M100000100001100	4	0	44	7	267	27994	2.621722846	GO Biological Processes	19	regulation of endocrine process	16.68011576	183|185|2697|3553|5443|5972|6863	AGT|AGTR1|GJA1|IL1B|POMC|REN|TAC1	-5.090180043	-6.725472074	19_GO:0032501 multicellular organismal process	0.977842259	10.21441758
1	0	1	1	1	0	1	1	0	0	1	1	1	0	1	-3.412201989	0	-4.4638691	-5.462289385	-4.759331065	0	-4.890613852	-4.280213333	0	0	-4.531536279	-4.431345405	-6.288107179	0	-5.462289385	GO:1903053	M101110110011101	10	0	44	7	267	27994	2.621722846	GO Biological Processes	19	regulation of extracellular matrix organization	16.68011576	183|1471|1803|3569|4088|6662|7040	AGT|CST3|DPP4|IL6|SMAD3|SOX9|TGFB1	-5.090180043	-6.725472074	19_GO:0071840 cellular component organization or biogenesis	0.977842259	10.21441758
1	1	1	1	1	0	1	1	1	1	1	1	1	1	1	-4.023597053	-5.661016918	-5.232436508	-3.622167734	-5.728474392	0	-4.451205003	-4.927335234	-6.682581311	-4.223718462	-3.978459022	-3.84768752	-5.178227055	-4.333443593	-5.216556125	GO:0050796	M111110111111111	14	0	181	12	267	27994	4.494382022	GO Biological Processes	19	regulation of insulin secretion	6.951145322	18|1803|2641|2697|3091|3553|3569|5879|5950|7124|9971|23410	ABAT|DPP4|GCG|GJA1|HIF1A|IL1B|IL6|RAC1|RBP4|TNF|NR1H4|SIRT3	-5.089047056	-6.723494976	19_GO:0023052 signaling	1.267925748	7.882152563
1	0	0	0	0	0	0	0	0	0	0	0	0	0	0	-4.919677883	0	0	0	0	0	0	0	0	0	0	0	0	0	0	R-HSA-9614085	M100000000000000	1	0	65	8	267	27994	2.996254682	Reactome Gene Sets	6	FOXO-mediated transcription	12.90417747	2538|3630|4088|5105|5443|6648|7295|23410	G6PC|INS|SMAD3|PCK1|POMC|SOD2|TXN|SIRT3	-5.078196449	-6.710961056		1.043345107	9.4288188
0	1	1	1	1	1	1	1	1	1	1	1	1	1	1	0	-3.498888239	-5.78744046	-6.191082804	-2.511200031	-6.458537285	-5.214399797	-6.710957862	-4.214960723	-4.926656041	-4.617561763	-4.453212466	-5.722047309	-3.752061072	-6.191082804	GO:0090257	M011111111111111	14	0	256	7	46	27994	15.2173913	GO Biological Processes	19	regulation of muscle system process	16.64045516	154|1129|1131|1906|4846|4878|5465	ADRB2|CHRM2|CHRM3|EDN1|NOS3|NPPA|PPARA	-5.869988387	-6.710957862	19_GO:0032501 multicellular organismal process	5.295958534	10.19905817
0	0	1	1	1	1	1	1	0	1	1	1	1	1	1	0	0	-5.31589542	-5.284354068	-5.812655082	-3.822386836	-4.518136432	-5.010253894	0	-4.290304273	-4.044613614	-3.913583811	-6.70214211	-3.029926408	-3.67254457	GO:0051099	M001111110111111	12	0	174	6	41	27994	14.63414634	GO Biological Processes	19	positive regulation of binding	23.54415475	1636|2641|4318|5444|5468|7040	ACE|GCG|MMP9|PON1|PPARG|TGFB1	-5.862950323	-6.70214211	19_GO:0065007 biological regulation	5.519933711	11.42437516
1	1	1	0	1	1	1	1	0	1	1	1	1	1	1	-5.093514247	-2.276963098	-3.408199969	0	-3.963282646	-2.118187745	-3.205920415	-4.858024993	0	-3.885127995	-3.533396156	-3.348445423	-3.348445423	-2.183789918	-2.992857991	GO:0061061	M111011110111111	13	0	683	23	267	27994	8.61423221	GO Biological Processes	19	muscle structure development	3.530700095	133|183|445|825|1906|2034|2274|2697|3565|3627|4088|4092|4878|5340|5465|5950|6382|6648|6662|7040|7124|7422|23764	ADM|AGT|ASS1|CAPN3|EDN1|EPAS1|FHL2|GJA1|IL4|CXCL10|SMAD3|SMAD7|NPPA|PLG|PPARA|RBP4|SDC1|SOD2|SOX9|TGFB1|TNF|VEGFA|MAFF	-5.065498783	-6.695750589	19_GO:0032502 developmental process	1.717085572	6.570692506
1	1	1	1	1	1	1	1	0	1	1	1	1	1	1	-3.355526126	-5.270978841	-4.75659271	-3.334220507	-6.694290136	-5.035073026	-5.468641618	-5.721056158	0	-6.610080632	-6.228133	-6.025100209	-4.702974833	-3.95251552	-4.828802003	GO:0016064	M111111110111111	14	0	227	6	32	27994	18.75	GO Biological Processes	19	immunoglobulin mediated immune response	23.12279736	959|1401|3565|3586|7040|7124	CD40LG|CRP|IL4|IL10|TGFB1|TNF	-5.856968513	-6.694290136	19_GO:0002376 immune system process	6.899813177	11.32150298
0	0	1	1	0	0	1	1	0	1	1	1	1	1	0	0	0	-3.53569146	-6.428172595	0	0	-5.651547303	-3.355226979	0	-3.786509265	-5.168683314	-5.034545262	-3.503699924	-3.868634233	0	GO:0070542	M001100110111110	9	0	90	9	267	27994	3.370786517	GO Biological Processes	19	response to fatty acid	10.48464419	338|445|1906|5444|5468|6662|7350|9370|9971	APOB|ASS1|EDN1|PON1|PPARG|SOX9|UCP1|ADIPOQ|NR1H4	-5.057683698	-6.687101124	19_GO:0050896 response to stimulus	1.104496174	8.843780971
0	1	0	0	1	0	1	1	0	1	1	1	0	0	0	0	-5.619294798	0	0	-6.505834686	0	-6.6842595	-5.856966234	0	-4.55027134	-4.363740554	-4.263758401	0	0	0	GO:0001774	M010010110111000	7	0	50	4	29	27994	13.79310345	GO Biological Processes	19	microglial cell activation	77.22482759	3565|3569|3596|7124	IL4|IL6|IL13|TNF	-5.849352867	-6.6842595	19_GO:0002376 immune system process	6.403287523	17.3721462
0	1	0	0	1	0	1	1	0	1	1	1	0	0	0	0	-5.619294798	0	0	-6.505834686	0	-6.6842595	-5.856966234	0	-4.55027134	-4.363740554	-4.263758401	0	0	0	GO:0002269	M010010110111000	7	0	50	4	29	27994	13.79310345	GO Biological Processes	19	leukocyte activation involved in inflammatory response	77.22482759	3565|3569|3596|7124	IL4|IL6|IL13|TNF	-5.849352867	-6.6842595	19_GO:0002376 immune system process	6.403287523	17.3721462
0	0	0	0	1	0	1	1	0	1	1	1	0	0	0	0	0	0	0	-6.505834686	0	-6.6842595	-5.856966234	0	-4.55027134	-4.363740554	-4.263758401	0	0	0	GO:1904036	M000010110111000	6	0	50	4	29	27994	13.79310345	GO Biological Processes	19	negative regulation of epithelial cell apoptotic process	77.22482759	3565|3586|3596|5054	IL4|IL10|IL13|SERPINE1	-5.849352867	-6.6842595	19_GO:0048519 negative regulation of biological process	6.403287523	17.3721462
1	0	0	0	0	0	0	0	0	0	0	0	0	0	0	-5.332633128	0	0	0	0	0	0	0	0	0	0	0	0	0	0	GO:0006000	M100000000000000	1	0	15	5	267	27994	1.872659176	GO Biological Processes	19	fructose metabolic process	34.94881398	229|231|2203|3795|26007	ALDOB|AKR1B1|FBP1|KHK|TKFC	-5.048472793	-6.675396656	19_GO:0008152 metabolic process	0.829600024	12.90574422
1	0	0	0	0	0	0	0	0	0	0	0	1	0	0	-3.697966051	0	0	0	0	0	0	0	0	0	0	0	-5.882536333	0	0	GO:2000846	M100000000000100	2	0	15	5	267	27994	1.872659176	GO Biological Processes	19	regulation of corticosteroid hormone secretion	34.94881398	183|185|5443|5972|6863	AGT|AGTR1|POMC|REN|TAC1	-5.048472793	-6.675396656	19_GO:0023052 signaling	0.829600024	12.90574422
1	1	1	1	1	1	1	1	0	1	1	1	1	1	1	-3.862024184	-3.873161694	-3.800358525	-3.553585168	-5.613920683	-3.703033488	-5.836064963	-4.814583934	0	-5.54496797	-6.668232935	-5.064832914	-5.064832914	-2.91332	-5.124239887	GO:0022408	M111111110111111	14	0	191	6	38	27994	15.78947368	GO Biological Processes	19	negative regulation of cell-cell adhesion	23.14191237	3565|3586|5465|7040|7422|9370	IL4|IL10|PPARA|TGFB1|VEGFA|ADIPOQ	-5.834662182	-6.668232935	19_GO:0022610 biological adhesion	5.91527881	11.32048376
1	0	0	0	0	0	0	1	0	0	0	1	0	0	0	-5.861329819	0	0	0	0	0	0	-2.102889755	0	0	0	-2.281020677	0	0	0	R-HSA-6798695	M100000010001000	3	0	480	19	267	27994	7.116104869	Reactome Gene Sets	6	Neutrophil degranulation	4.15017166	12|30|567|718|1471|3043|3240|3417|3685|4057|4318|4353|4893|5265|5879|6590|23406|25840|55754	SERPINA3|ACAA1|B2M|C3|CST3|HBB|HP|IDH1|ITGAV|LTF|MMP9|MPO|NRAS|SERPINA1|RAC1|SLPI|COTL1|METTL7A|TMEM30A	-5.041866872	-6.667962718		1.573387693	6.831355462
0	0	0	1	0	0	1	0	0	0	1	1	0	0	0	0	0	0	-6.667776535	0	0	-6.093077676	0	0	0	-5.731280989	-5.63018414	0	0	0	GO:0010885	M000100100011000	4	0	18	3	19	27994	15.78947368	GO Biological Processes	19	regulation of cholesterol storage	245.5614035	338|5465|5468	APOB|PPARA|PPARG	-5.834605746	-6.667776535	19_GO:0051179 localization	8.365467518	27.04878961
0	0	0	1	0	0	0	0	0	0	1	1	0	0	0	0	0	0	-6.667776535	0	0	0	0	0	0	-5.731280989	-5.63018414	0	0	0	GO:0044872	M000100000011000	3	0	18	3	19	27994	15.78947368	GO Biological Processes	19	lipoprotein localization	245.5614035	338|5468|5579	APOB|PPARG|PRKCB	-5.834605746	-6.667776535	19_GO:0051179 localization	8.365467518	27.04878961
0	1	1	0	1	0	1	1	0	1	1	1	1	1	1	0	-4.505723034	-4.627504256	0	-6.666970677	0	-5.197316545	-4.38411732	0	-6.597062817	-4.71745887	-4.584321612	-6.109294769	-5.077972898	-5.970594636	GO:0050707	M011010110111111	11	0	117	5	32	27994	15.625	GO Biological Processes	19	regulation of cytokine secretion	37.38514957	2335|3569|3586|3630|7124	FN1|IL6|IL10|INS|TNF	-5.834066327	-6.666970677	19_GO:0051179 localization	6.418623721	13.341654
1	1	1	1	1	0	1	1	0	1	1	1	1	1	1	-2.12939497	-4.736140176	-4.931275548	-4.412246834	-5.327032205	0	-3.846838524	-4.686481553	0	-3.677142809	-6.663103001	-4.887858259	-6.492650519	-5.383858413	-4.412246834	GO:0050764	M111110110111111	13	0	98	5	38	27994	13.15789474	GO Biological Processes	19	regulation of phagocytosis	37.58592911	3553|5468|6347|7124|9370	IL1B|PPARG|CCL2|TNF|ADIPOQ	-5.830598002	-6.663103001	19_GO:0071840 cellular component organization or biogenesis	5.48361022	13.37627423
1	1	1	0	1	0	1	1	0	1	1	1	1	1	1	-3.079730863	-4.804398291	-6.661841482	0	-3.784705836	0	-5.594558335	-6.349937759	0	-3.744357629	-3.560315672	-3.461825474	-4.978001781	-5.474620428	-4.4802726	GO:2000117	M111010110111111	12	0	93	5	40	27994	12.5	GO Biological Processes	19	negative regulation of cysteine-type endopeptidase activity	37.62634409	2168|4057|4318|7124|7422	FABP1|LTF|MMP9|TNF|VEGFA	-5.829602513	-6.661841482	19_GO:0048519 negative regulation of biological process	5.229125166	13.38313621
1	1	1	1	1	1	1	1	0	1	1	1	1	1	1	-3.317831798	-5.248430859	-4.729188288	-3.317597759	-6.660738967	-5.012599554	-5.440812197	-5.688062575	0	-6.576569362	-6.194821062	-5.991907738	-4.675608957	-3.930561399	-4.806402964	GO:0019724	M111111110111111	14	0	230	6	32	27994	18.75	GO Biological Processes	19	B cell mediated immunity	22.82119565	959|1401|3565|3586|7040|7124	CD40LG|CRP|IL4|IL10|TGFB1|TNF	-5.828898739	-6.660738967	19_GO:0002376 immune system process	6.899813177	11.24131296
0	1	0	0	1	0	1	1	0	1	1	1	0	0	0	0	-6.659560552	0	0	-5.626047213	0	-5.758062099	-5.143515402	0	-5.584887274	-5.396788767	-5.295866335	0	0	0	GO:0035743	M010010110111000	7	0	23	3	15	27994	20	GO Biological Processes	19	CD4-positive, alpha-beta T cell cytokine production	243.426087	3553|3565|3569	IL1B|IL4|IL6	-5.828384078	-6.659560552	19_GO:0002376 immune system process	10.32795559	26.93044504
0	1	1	0	1	0	1	1	0	1	1	1	1	1	1	0	-6.659560552	-5.328633863	0	-5.626047213	0	-5.758062099	-5.143515402	0	-5.584887274	-5.396788767	-5.295866335	-5.295866335	-5.668566446	-6.332179261	GO:0051043	M011010110111111	11	0	23	3	15	27994	20	GO Biological Processes	19	regulation of membrane protein ectodomain proteolysis	243.426087	3553|3586|7124	IL1B|IL10|TNF	-5.828384078	-6.659560552	19_GO:0050789 regulation of biological process	10.32795559	26.93044504
0	1	1	1	1	1	1	1	1	1	1	1	1	1	1	0	-3.776256947	-4.959855205	-6.658027864	-2.778778872	-5.201491108	-4.232441566	-5.965793549	-4.4958179	-4.006188597	-5.072244606	-4.905967381	-4.905967381	-2.819184961	-6.658027864	hsa04020	M011111111111111	14	0	206	5	19	27994	26.31578947	KEGG Pathway	24	Calcium signaling pathway	35.76136944	154|1129|1131|4846|5579	ADRB2|CHRM2|CHRM3|NOS3|PRKCB	-5.827381664	-6.658027864		10.10226179	13.05023455
1	0	0	0	0	0	0	0	0	0	0	0	0	0	0	-5.86921703	0	0	0	0	0	0	0	0	0	0	0	0	0	0	GO:0006775	M100000000000000	1	0	45	7	267	27994	2.621722846	GO Biological Processes	19	fat-soluble vitamin metabolic process	16.30944653	1576|1591|3553|5360|7124|8029|8529	CYP3A4|CYP24A1|IL1B|PLTP|TNF|CUBN|CYP4F2	-5.031129888	-6.655574422	19_GO:0008152 metabolic process	0.977842259	10.08582717
1	0	1	0	1	0	0	1	0	0	1	1	1	0	0	-4.600956173	0	-2.889996297	0	-3.175666726	0	0	-2.713667459	0	0	-4.294761959	-2.858694755	-5.576778705	0	0	GO:0014074	M101010010011100	7	0	150	11	267	27994	4.119850187	GO Biological Processes	19	response to purine-containing compound	7.688739076	189|445|1277|2819|3553|5105|5468|5972|6382|6772|9370	AGXT|ASS1|COL1A1|GPD1|IL1B|PCK1|PPARG|REN|SDC1|STAT1|ADIPOQ	-5.026845469	-6.650466696	19_GO:0050896 response to stimulus	1.21632444	8.060332979
[truncated: 1,418 more rows]
[truncated: 7 more columns]
